# Supplementary material for: High-dimensional analysis of NK cells in kidney transplantation uncovers subsets associated with antibody-independent graft dysfunction
Source: JCI Insight. 2024 Nov 8;9(21):e185687. doi: 10.1172/jci.insight.185687 (PMC11601574; doi:10.1172/jci.insight.185687)
Supplement: Supporting data values [file jciinsight-9-185687-s057.xlsx]

## Sheet: Fig 2B
Surface/Intracellular Marker	Cohort	Inverse Simpson Index
CD107a	CTOT01	2280.53
CD107a	CTOT01	618.394
CD107a	CTOT01	191.895
CD107a	CTOT01	45.3019
CD107a	CTOT01	462.296
CD107a	CTOT01	350.011
CD107a	CTOT01	729
CD107a	CTOT01	1158.13
CD107a	CTOT01	1192.12
CD107a	CTOT01	618.881
CD107a	CTOT01	316.012
CD107a	Healthy	34
CD107a	Healthy	145
CD107a	CTOT01	226.539
CD107a	CTOT01	24
CD107a	CTOT01	528.004
CD107a	CTOT01	3086.84
CD107a	CTOT01	660.37
CD107a	Healthy	255
CD107a	Healthy	249
CD107a	CTOT01	260.015
CD107a	CTOT01	133.029
CD107a	CTOT01	955.574
CD107a	CTOT01	1277.05
CD107a	CTOT01	2959.3
CD107a	Healthy	309
CD107a	CTOT01	2271.6
CD107a	Healthy	129
CD107a	CTOT01	8
CD107a	Healthy	64
CD107a	CTOT01	1678.75
CD107a	CTOT01	166.024
CD107a	CTOT01	968.478
CD107a	CTOT01	2322.35
CD107a	CTOT01	1356.69
CD107a	CTOT01	339.046
CD107a	Healthy	781.125
CD107a	CTOT01	1313.97
CD107a	CTOT01	3202.15
CD107a	CTOT01	1399.18
CD107a	CTOT01	1904.41
CD107a	CTOT01	1050.24
CD107a	CTOT01	3967.05
CD107a	CTOT01	85
CD107a	CTOT01	301
CD107a	CTOT01	498.032
CD107a	Healthy	233
CD107a	Healthy	253
CD107a	CTOT01	3527.46
CD107a	Healthy	67
CD107a	CTOT01	441.217
CD107a	Healthy	287
CD107a	Healthy	351.045
CD107a	CTOT01	142
CD107a	CTOT01	444.009
CD107a	CTOT01	1261.11
CD107a	Healthy	106
CD107a	CTOT01	1044.03
CD107a	CTOT01	1735.91
CD107a	CTOT01	88
CD107a	CTOT01	882.619
CD107a	CTOT01	1334.36
CD107a	CTOT01	13
CD107a	CTOT01	438.141
CD107a	CTOT01	463.034
CD107a	CTOT01	665.367
CD107a	CTOT01	363.011
CD107a	Healthy	135
CD107a	CTOT01	517.03
CD107a	CTOT01	154.025
CD107a	CTOT01	336.047
CD107a	CTOT01	1351.47
CD107a	CTOT01	490.216
CD107a	Healthy	196.02
CD107a	CTOT01	1618.35
CD107a	CTOT01	1197.24
CD107a	CTOT01	693.023
CD107a	CTOT01	398.039
CD107a	CTOT01	983.194
CD107a	CTOT01	350.011
CD107a	Healthy	99
CD107a	CTOT01	1891.13
CD107a	CTOT01	142
CD107a	Healthy	122
CD107a	CTOT01	3497
CD107a	Healthy	32
CD107a	CTOT01	123
CD107a	CTOT01	749.047
CD107a	Healthy	62
CD107a	CTOT01	757.103
CD122	CTOT01	4820.58
CD122	Healthy	1006.02
CD122	CTOT01	2860.48
CD122	Healthy	2968.56
CD122	CTOT01	221.538
CD122	CTOT01	1504.21
CD122	CTOT01	1201.7
CD122	CTOT01	2446.17
CD122	Healthy	1394.14
CD122	CTOT01	2157.36
CD122	CTOT01	1187.81
CD122	CTOT01	1493.08
CD122	CTOT01	2451.06
CD122	CTOT01	2020.32
CD122	CTOT01	3401.35
CD122	CTOT01	423.64
CD122	CTOT01	269.058
CD122	Healthy	853.448
CD122	CTOT01	1382.35
CD122	CTOT01	2037.94
CD122	CTOT01	750.13
CD122	CTOT01	1961.46
CD122	CTOT01	403
CD122	CTOT01	1148.81
CD122	Healthy	3629.72
CD122	CTOT01	2142.39
CD122	Healthy	836.117
CD122	CTOT01	2127.67
CD122	CTOT01	820.664
CD122	CTOT01	4717.68
CD122	CTOT01	4533.37
CD122	CTOT01	4847.58
CD122	Healthy	677.006
CD122	CTOT01	3570.73
CD122	CTOT01	3539.44
CD122	CTOT01	4069.61
CD122	CTOT01	1232.88
CD122	Healthy	3779.75
CD122	CTOT01	1096.23
CD122	CTOT01	1549.45
CD122	Healthy	2140.79
CD122	Healthy	558.028
CD122	Healthy	1912.39
CD122	CTOT01	3703.07
CD122	CTOT01	4212.74
CD122	Healthy	1013.31
CD122	CTOT01	1151.82
CD122	CTOT01	689.89
CD122	CTOT01	1122.86
CD122	Healthy	1615.94
CD122	CTOT01	1093.94
CD122	Healthy	4262.84
CD122	CTOT01	8268.5
CD122	CTOT01	2003.08
CD122	Healthy	4297.05
CD122	CTOT01	3829.76
CD122	CTOT01	6658.68
CD122	CTOT01	6020.64
CD122	CTOT01	2431.35
CD122	CTOT01	2916.01
CD122	Healthy	2629.11
CD122	Healthy	598.059
CD122	CTOT01	4428.31
CD122	CTOT01	7926.44
CD122	CTOT01	1855.27
CD122	CTOT01	910.272
CD122	CTOT01	2302.3
CD122	CTOT01	2720.53
CD122	Healthy	1632.19
CD122	CTOT01	1564.14
CD122	CTOT01	6226.57
CD122	CTOT01	1564.28
CD122	CTOT01	2045.39
CD122	CTOT01	3868.59
CD122	CTOT01	2998.65
CD122	CTOT01	3159.65
CD122	CTOT01	2190.75
CD122	CTOT01	5265.82
CD122	CTOT01	5460.82
CD122	Healthy	644.025
CD122	CTOT01	712.732
CD122	CTOT01	7462.69
CD122	CTOT01	2213.9
CD122	CTOT01	2801.94
CD122	CTOT01	4814
CD122	CTOT01	1760.07
CD122	CTOT01	2509.13
CD122	Healthy	829.005
CD122	CTOT01	2581.06
CD122	CTOT01	5690.39
CD137	CTOT01	868.735
CD137	CTOT01	753.047
CD137	CTOT01	756.409
CD137	CTOT01	525.898
CD137	CTOT01	1333.14
CD137	CTOT01	1736.33
CD137	CTOT01	1061.91
CD137	CTOT01	3576.94
CD137	CTOT01	2393.73
CD137	Healthy	656.054
CD137	CTOT01	1044.62
CD137	CTOT01	207.861
CD137	CTOT01	638.481
CD137	CTOT01	3492.64
CD137	CTOT01	314.013
CD137	Healthy	280.014
CD137	CTOT01	3648.71
CD137	CTOT01	204
CD137	CTOT01	982.252
CD137	CTOT01	1424.46
CD137	Healthy	230
CD137	CTOT01	2128.98
CD137	CTOT01	3968.79
CD137	Healthy	288
CD137	Healthy	513.008
CD137	CTOT01	217.071
CD137	CTOT01	920.153
CD137	CTOT01	904.424
CD137	Healthy	82
CD137	CTOT01	898.609
CD137	CTOT01	1885.25
CD137	CTOT01	505.031
CD137	CTOT01	107
CD137	Healthy	480
CD137	CTOT01	500.124
CD137	Healthy	749.005
CD137	Healthy	418.009
CD137	CTOT01	1414.33
CD137	Healthy	458
CD137	CTOT01	799.822
CD137	CTOT01	393.089
CD137	CTOT01	436.036
CD137	Healthy	179
CD137	CTOT01	211
CD137	CTOT01	1903.14
CD137	CTOT01	3595.46
CD137	Healthy	1405.08
CD137	CTOT01	6209.35
CD137	CTOT01	277.014
CD137	CTOT01	1511.57
CD137	CTOT01	24
CD137	CTOT01	1399.67
CD137	Healthy	358
CD137	CTOT01	5390.06
CD137	CTOT01	1294.01
CD137	CTOT01	599.104
CD137	CTOT01	247.918
CD137	CTOT01	2115.09
CD137	CTOT01	1442.16
CD137	Healthy	986.036
CD137	CTOT01	1664.51
CD137	CTOT01	227
CD137	CTOT01	2272
CD137	CTOT01	3039.28
CD137	Healthy	280.014
CD137	CTOT01	1541.76
CD137	CTOT01	713.022
CD137	CTOT01	3037.4
CD137	CTOT01	450
CD137	Healthy	297.013
CD137	CTOT01	454.136
CD137	CTOT01	1292.43
CD137	CTOT01	688.141
CD137	CTOT01	833.59
CD137	CTOT01	11
CD137	CTOT01	2001.02
CD137	CTOT01	548
CD137	CTOT01	1551.63
CD137	Healthy	710.006
CD137	CTOT01	144
CD137	Healthy	363
CD137	CTOT01	2482.99
CD137	CTOT01	1790.22
CD137	CTOT01	1233.53
CD137	CTOT01	29
CD137	Healthy	164
CD137	CTOT01	1732.32
CD137	Healthy	113
CD137	CTOT01	555.112
CD137	CTOT01	1506.12
CD16	CTOT01	2167.76
CD16	CTOT01	4205.45
CD16	CTOT01	6382.44
CD16	CTOT01	3698.5
CD16	CTOT01	7542.62
CD16	CTOT01	5327.45
CD16	CTOT01	7470.49
CD16	CTOT01	494.281
CD16	CTOT01	3018.56
CD16	CTOT01	1045.11
CD16	CTOT01	2096.42
CD16	CTOT01	2949.1
CD16	CTOT01	1440.55
CD16	CTOT01	2552.6
CD16	CTOT01	285.626
CD16	CTOT01	3342.44
CD16	CTOT01	941.513
CD16	CTOT01	4935.73
CD16	CTOT01	6516.3
CD16	CTOT01	5703.1
CD16	CTOT01	7062.15
CD16	CTOT01	5990.89
CD16	CTOT01	334.012
CD16	CTOT01	3307.33
CD16	CTOT01	4064.19
CD16	CTOT01	5738.78
CD16	CTOT01	5491.49
CD16	Healthy	1639.33
CD16	CTOT01	1740.39
CD16	CTOT01	3392.51
CD16	CTOT01	3795.5
CD16	CTOT01	134.427
CD16	CTOT01	3911.06
CD16	CTOT01	1706.66
CD16	Healthy	7832.08
CD16	CTOT01	3747.21
CD16	CTOT01	735.244
CD16	CTOT01	3039.06
CD16	CTOT01	4443.94
CD16	CTOT01	2370.23
CD16	CTOT01	2243.24
CD16	Healthy	4641.79
CD16	CTOT01	8206.14
CD16	CTOT01	4108.67
CD16	CTOT01	2041.67
CD16	Healthy	8005.12
CD16	CTOT01	4884.51
CD16	CTOT01	772.571
CD16	Healthy	7550.6
CD16	CTOT01	9030.16
CD16	CTOT01	1060.5
CD16	CTOT01	1425.59
CD16	CTOT01	567.937
CD16	CTOT01	3986.92
CD16	CTOT01	2182.47
CD16	CTOT01	3325.9
CD16	CTOT01	7060.15
CD16	Healthy	1679
CD16	CTOT01	6520.61
CD16	CTOT01	332
CD16	CTOT01	2804.69
CD16	CTOT01	3886.84
CD16	CTOT01	7045.17
CD16	CTOT01	1373.8
CD16	CTOT01	2015.54
CD16	Healthy	1483.21
CD16	CTOT01	1429.32
CD16	CTOT01	1834.36
CD16	Healthy	1557.49
CD16	CTOT01	3795.31
CD16	Healthy	6098.52
CD16	CTOT01	3620.37
CD16	CTOT01	723.193
CD16	CTOT01	1501.1
CD16	Healthy	3183.61
CD16	Healthy	3738.75
CD16	Healthy	2018.27
CD16	CTOT01	2893.32
CD16	Healthy	1508.21
CD16	Healthy	2803.83
CD16	Healthy	7410.7
CD16	CTOT01	1424.47
CD16	CTOT01	567.244
CD16	Healthy	5032.73
CD16	Healthy	1944.22
CD16	CTOT01	5722.57
CD16	Healthy	3027.3
CD16	Healthy	727.628
CD16	CTOT01	4978.1
CD16	Healthy	8042.46
CD25	CTOT01	6166.31
CD25	CTOT01	4075.93
CD25	CTOT01	4692.12
CD25	CTOT01	6294.06
CD25	CTOT01	7560.86
CD25	CTOT01	7687.58
CD25	CTOT01	1658.21
CD25	CTOT01	6603.51
CD25	CTOT01	7381.16
CD25	CTOT01	2023.05
CD25	CTOT01	3496.36
CD25	CTOT01	6698.82
CD25	CTOT01	961.125
CD25	CTOT01	166.024
CD25	CTOT01	3304.77
CD25	CTOT01	5323.3
CD25	CTOT01	4234.1
CD25	CTOT01	2246.22
CD25	CTOT01	2341.72
CD25	CTOT01	5874.52
CD25	CTOT01	4339.9
CD25	CTOT01	5042.61
CD25	CTOT01	8601.41
CD25	CTOT01	6030.8
CD25	CTOT01	8294.63
CD25	Healthy	7225.43
CD25	CTOT01	4877.57
CD25	CTOT01	2151.13
CD25	Healthy	2452.82
CD25	CTOT01	3493.5
CD25	CTOT01	5998.34
CD25	CTOT01	9266.12
CD25	CTOT01	1299.47
CD25	CTOT01	4611.7
CD25	CTOT01	6482.56
CD25	CTOT01	2945.27
CD25	CTOT01	1438.67
CD25	CTOT01	4940.86
CD25	CTOT01	5826.48
CD25	Healthy	1854.33
CD25	CTOT01	2263.68
CD25	CTOT01	2682.39
CD25	CTOT01	3913.9
CD25	CTOT01	5004.44
CD25	CTOT01	7738.74
CD25	Healthy	6059.93
CD25	CTOT01	6496.88
CD25	CTOT01	8668.52
CD25	CTOT01	7492.88
CD25	CTOT01	5444.25
CD25	CTOT01	7566.59
CD25	Healthy	3304.92
CD25	CTOT01	3581.04
CD25	CTOT01	4658.77
CD25	CTOT01	4975.12
CD25	CTOT01	2040.85
CD25	CTOT01	7318.5
CD25	CTOT01	2833.44
CD25	CTOT01	4853.42
CD25	CTOT01	114
CD25	Healthy	7106.43
CD25	CTOT01	6089.39
CD25	CTOT01	7588.4
CD25	CTOT01	3284.48
CD25	Healthy	2881.71
CD25	CTOT01	3655.31
CD25	CTOT01	2396.92
CD25	CTOT01	2864.46
CD25	CTOT01	3577.27
CD25	CTOT01	4514.67
CD25	CTOT01	930.018
CD25	CTOT01	5145.58
CD25	Healthy	2589.24
CD25	Healthy	1985.6
CD25	CTOT01	8486.08
CD25	Healthy	7778.47
CD25	Healthy	4265.23
CD25	CTOT01	5377.9
CD25	CTOT01	7678.13
CD25	Healthy	4325.64
CD25	CTOT01	4438.95
CD25	Healthy	3909.35
CD25	Healthy	1229.86
CD25	Healthy	6829.59
CD25	Healthy	3201.47
CD25	Healthy	4949.99
CD25	Healthy	3582.03
CD25	Healthy	1647.17
CD25	Healthy	2757.93
CD25	CTOT01	288.396
CD27	CTOT01	1275.47
CD27	CTOT01	1956.56
CD27	CTOT01	3765.61
CD27	CTOT01	3506.89
CD27	CTOT01	3450.25
CD27	CTOT01	1969.21
CD27	CTOT01	3441.43
CD27	CTOT01	984.995
CD27	CTOT01	125
CD27	CTOT01	592.163
CD27	CTOT01	391.157
CD27	CTOT01	703.767
CD27	CTOT01	1544.88
CD27	CTOT01	417.148
CD27	CTOT01	3603.5
CD27	CTOT01	1460.25
CD27	CTOT01	907.814
CD27	CTOT01	556.336
CD27	CTOT01	1994.85
CD27	CTOT01	2180.46
CD27	CTOT01	2045.77
CD27	CTOT01	2744.73
CD27	CTOT01	4409.59
CD27	CTOT01	1917.14
CD27	CTOT01	952.334
CD27	CTOT01	3047.36
CD27	CTOT01	912.773
CD27	CTOT01	1092.94
CD27	CTOT01	1465.67
CD27	CTOT01	1865.45
CD27	CTOT01	836.765
CD27	CTOT01	1570.81
CD27	CTOT01	5467.57
CD27	CTOT01	1125.29
CD27	CTOT01	2611.72
CD27	CTOT01	2515.79
CD27	CTOT01	970.477
CD27	CTOT01	2087.33
CD27	CTOT01	996.441
CD27	CTOT01	1683.27
CD27	CTOT01	1474.97
CD27	CTOT01	2781.28
CD27	CTOT01	1189.09
CD27	CTOT01	2015.48
CD27	Healthy	1384.7
CD27	CTOT01	3094.52
CD27	CTOT01	2252.2
CD27	CTOT01	879.111
CD27	Healthy	1840.19
CD27	CTOT01	977.515
CD27	CTOT01	2372.29
CD27	CTOT01	1468.24
CD27	Healthy	1608.61
CD27	CTOT01	2489.62
CD27	CTOT01	1053.07
CD27	CTOT01	2139.5
CD27	CTOT01	2705.26
CD27	CTOT01	741.73
CD27	CTOT01	1904.23
CD27	Healthy	988.064
CD27	CTOT01	941.406
CD27	CTOT01	221
CD27	Healthy	2256.56
CD27	Healthy	595.007
CD27	Healthy	1901.67
CD27	Healthy	2522.97
CD27	CTOT01	1203.26
CD27	Healthy	1134.09
CD27	CTOT01	1911.76
CD27	CTOT01	1473.27
CD27	CTOT01	3894.07
CD27	CTOT01	4903.62
CD27	Healthy	1100.42
CD27	CTOT01	636.482
CD27	Healthy	1315.74
CD27	CTOT01	1496.33
CD27	CTOT01	1404.66
CD27	CTOT01	3758.74
CD27	CTOT01	3653.89
CD27	Healthy	730.141
CD27	Healthy	758.184
CD27	Healthy	1119.12
CD27	Healthy	688.291
CD27	CTOT01	247.853
CD27	CTOT01	1986.94
CD27	Healthy	799.122
CD27	Healthy	768.127
CD27	Healthy	807.384
CD27	Healthy	1830.3
CD27	Healthy	3519.9
CD56	CTOT01	3442.65
CD56	CTOT01	7779.68
CD56	CTOT01	4772.7
CD56	CTOT01	5930.62
CD56	CTOT01	8080.16
CD56	CTOT01	9520.18
CD56	CTOT01	8656.51
CD56	CTOT01	8274.04
CD56	CTOT01	5572.23
CD56	CTOT01	3226.41
CD56	CTOT01	5018.41
CD56	CTOT01	1599.59
CD56	CTOT01	5234.25
CD56	CTOT01	5760.57
CD56	CTOT01	8126.12
CD56	CTOT01	6812.86
CD56	CTOT01	5180.31
CD56	CTOT01	5627.35
CD56	CTOT01	7770.01
CD56	CTOT01	5164.22
CD56	CTOT01	8680.56
CD56	CTOT01	8688.1
CD56	CTOT01	8748.91
CD56	CTOT01	4141.45
CD56	CTOT01	6162.95
CD56	Healthy	8594.02
CD56	CTOT01	6767.21
CD56	CTOT01	7977.03
CD56	CTOT01	5474.65
CD56	CTOT01	8409.01
CD56	CTOT01	2926.31
CD56	CTOT01	9375.59
CD56	Healthy	6192.43
CD56	CTOT01	1031.75
CD56	CTOT01	7706.1
CD56	CTOT01	7900.14
CD56	CTOT01	5542.6
CD56	CTOT01	3231.67
CD56	CTOT01	8467.4
CD56	CTOT01	7509.76
CD56	CTOT01	7172.57
CD56	CTOT01	5188.02
CD56	CTOT01	9025.27
CD56	CTOT01	6960.78
CD56	CTOT01	5843.85
CD56	CTOT01	8269.93
CD56	Healthy	3526.13
CD56	CTOT01	1313.47
CD56	CTOT01	7165.35
CD56	Healthy	6232.47
CD56	CTOT01	5795.76
CD56	CTOT01	3591.32
CD56	Healthy	4876
CD56	CTOT01	7784.52
CD56	CTOT01	7482.79
CD56	CTOT01	5162.58
CD56	CTOT01	6585.88
CD56	CTOT01	6615.69
CD56	CTOT01	7514.28
CD56	CTOT01	7374.63
CD56	CTOT01	6506.18
CD56	CTOT01	8703.22
CD56	Healthy	8199.41
CD56	CTOT01	6067.85
CD56	CTOT01	8437.39
CD56	CTOT01	8195.38
CD56	CTOT01	2875.43
CD56	CTOT01	8898.38
CD56	CTOT01	7140.48
CD56	CTOT01	746.939
CD56	CTOT01	8275.41
CD56	CTOT01	3565.74
CD56	Healthy	9409.11
CD56	Healthy	5654.47
CD56	Healthy	3064.69
CD56	Healthy	3721.51
CD56	Healthy	3589.18
CD56	Healthy	4286.54
CD56	CTOT01	5516.82
CD56	Healthy	4847.71
CD56	Healthy	4597.55
CD56	CTOT01	5931.9
CD56	Healthy	7131.49
CD56	CTOT01	7751.94
CD56	Healthy	8318.08
CD56	CTOT01	5644.9
CD56	Healthy	3076.79
CD56	Healthy	7875.26
CD56	Healthy	3303.47
CD56	Healthy	8781.17
CD57	CTOT01	915.012
CD57	CTOT01	3674.27
CD57	CTOT01	7132.67
CD57	CTOT01	5787.47
CD57	CTOT01	2545.71
CD57	CTOT01	1913.96
CD57	CTOT01	1612.34
CD57	CTOT01	545.493
CD57	CTOT01	274.126
CD57	CTOT01	1508.58
CD57	CTOT01	654.603
CD57	CTOT01	913.946
CD57	CTOT01	3444.61
CD57	CTOT01	3165.69
CD57	CTOT01	2814.02
CD57	CTOT01	5179.35
CD57	CTOT01	1778.41
CD57	CTOT01	5378.66
CD57	CTOT01	427.009
CD57	CTOT01	890.278
CD57	CTOT01	2168.69
CD57	CTOT01	2511.88
CD57	CTOT01	3925.67
CD57	CTOT01	4304.93
CD57	CTOT01	2834.71
CD57	CTOT01	961.125
CD57	CTOT01	2938.22
CD57	CTOT01	1529.92
CD57	CTOT01	1759.63
CD57	Healthy	2092.63
CD57	CTOT01	5665.72
CD57	CTOT01	306.178
CD57	CTOT01	2752.66
CD57	CTOT01	816.225
CD57	CTOT01	759.364
CD57	CTOT01	2249.6
CD57	CTOT01	1363.39
CD57	CTOT01	1011.86
CD57	CTOT01	2027.84
CD57	CTOT01	2138.21
CD57	CTOT01	5370.2
CD57	CTOT01	2129.29
CD57	Healthy	1855.19
CD57	CTOT01	4499.01
CD57	CTOT01	728.622
CD57	CTOT01	534.156
CD57	CTOT01	1595.85
CD57	CTOT01	1250.34
CD57	CTOT01	2483.12
CD57	Healthy	3289.7
CD57	CTOT01	1971.28
CD57	CTOT01	7711.1
CD57	CTOT01	2945.76
CD57	CTOT01	2152.81
CD57	Healthy	1799.77
CD57	CTOT01	7756.75
CD57	Healthy	4610.29
CD57	CTOT01	2800.82
CD57	CTOT01	4607.61
CD57	CTOT01	7044.24
CD57	Healthy	3354.2
CD57	CTOT01	6734.91
CD57	CTOT01	1378.78
CD57	Healthy	829.076
CD57	Healthy	2419.88
CD57	Healthy	250.016
CD57	CTOT01	3349.98
CD57	CTOT01	1644.93
CD57	CTOT01	183.53
CD57	Healthy	1303.16
CD57	Healthy	6668.48
CD57	CTOT01	1845.15
CD57	Healthy	2713.56
CD57	Healthy	696.352
CD57	CTOT01	2443.22
CD57	Healthy	779.179
CD57	CTOT01	5453.65
CD57	Healthy	2077.02
CD57	CTOT01	3094.56
CD57	CTOT01	2118.63
CD57	Healthy	2607.4
CD57	CTOT01	2362.18
CD57	CTOT01	2672.96
CD57	CTOT01	1825.05
CD57	Healthy	3094.99
CD57	Healthy	1690.63
CD57	CTOT01	869.369
CD57	Healthy	358
CD57	CTOT01	3131.73
CD57	Healthy	4685.84
CXCR3	CTOT01	3638.27
CXCR3	CTOT01	3335.56
CXCR3	CTOT01	4680.62
CXCR3	Healthy	3633.84
CXCR3	CTOT01	4416.86
CXCR3	Healthy	2263.9
CXCR3	CTOT01	1815.11
CXCR3	CTOT01	3161.27
CXCR3	Healthy	6008.13
CXCR3	CTOT01	1081.12
CXCR3	CTOT01	3408.1
CXCR3	Healthy	3168.2
CXCR3	CTOT01	2887.61
CXCR3	CTOT01	7175.66
CXCR3	CTOT01	2673.05
CXCR3	CTOT01	4962.56
CXCR3	CTOT01	6579.42
CXCR3	CTOT01	5055.12
CXCR3	CTOT01	3369.42
CXCR3	CTOT01	716.075
CXCR3	Healthy	2564.98
CXCR3	CTOT01	3583.75
CXCR3	CTOT01	2323.65
CXCR3	Healthy	2048.5
CXCR3	CTOT01	2058.34
CXCR3	CTOT01	2944.04
CXCR3	Healthy	1444.27
CXCR3	Healthy	1439.77
CXCR3	CTOT01	2593.81
CXCR3	CTOT01	3815.92
CXCR3	Healthy	1573.17
CXCR3	Healthy	2219.53
CXCR3	CTOT01	6774.15
CXCR3	CTOT01	2043.2
CXCR3	CTOT01	6682.31
CXCR3	Healthy	1654.19
CXCR3	CTOT01	1877.95
CXCR3	CTOT01	5330.65
CXCR3	Healthy	4445.85
CXCR3	CTOT01	6599.79
CXCR3	Healthy	4494.93
CXCR3	CTOT01	2093.97
CXCR3	CTOT01	593.212
CXCR3	CTOT01	1569.09
CXCR3	Healthy	5100.13
CXCR3	CTOT01	3219.2
CXCR3	CTOT01	6274.88
CXCR3	Healthy	2708.02
CXCR3	CTOT01	3392.9
CXCR3	CTOT01	8753.5
CXCR3	CTOT01	6521.46
CXCR3	CTOT01	5625.65
CXCR3	CTOT01	5784.66
CXCR3	CTOT01	2967.9
CXCR3	CTOT01	5934.01
CXCR3	CTOT01	2571.86
CXCR3	CTOT01	8048.94
CXCR3	CTOT01	5546.31
CXCR3	Healthy	3664.94
CXCR3	CTOT01	7332.45
CXCR3	CTOT01	4203.08
CXCR3	CTOT01	5741.7
CXCR3	CTOT01	3288.25
CXCR3	CTOT01	606.103
CXCR3	CTOT01	1136.19
CXCR3	Healthy	6841.6
CXCR3	CTOT01	1854.91
CXCR3	CTOT01	4407.84
CXCR3	CTOT01	2001.4
CXCR3	CTOT01	8003.84
CXCR3	CTOT01	5146.12
CXCR3	CTOT01	1636.48
CXCR3	Healthy	2360.3
CXCR3	Healthy	1461.6
CXCR3	CTOT01	3289.74
CXCR3	CTOT01	6989.53
CXCR3	CTOT01	3283.32
CXCR3	CTOT01	4276.67
CXCR3	CTOT01	3564.11
CXCR3	CTOT01	2867.33
CXCR3	CTOT01	8000.86
CXCR3	CTOT01	3239.18
CXCR3	CTOT01	2739.17
CXCR3	CTOT01	3267.56
CXCR3	Healthy	1098.88
CXCR3	CTOT01	2503.2
CXCR3	CTOT01	7154.1
CXCR3	CTOT01	2754.12
CXCR3	CTOT01	7128.89
CXCR3	CTOT01	5686.25
DNAM-1	CTOT01	655.785
DNAM-1	CTOT01	2837.91
DNAM-1	CTOT01	4940.55
DNAM-1	CTOT01	7801.53
DNAM-1	CTOT01	5072.99
DNAM-1	Healthy	1578.7
DNAM-1	CTOT01	2670.57
DNAM-1	CTOT01	6864.36
DNAM-1	CTOT01	7521.06
DNAM-1	CTOT01	3691.54
DNAM-1	CTOT01	2619.89
DNAM-1	CTOT01	2992.19
DNAM-1	CTOT01	3976.09
DNAM-1	Healthy	6289.21
DNAM-1	CTOT01	2577.21
DNAM-1	Healthy	2335.11
DNAM-1	CTOT01	4159.73
DNAM-1	Healthy	1953.42
DNAM-1	Healthy	2871.39
DNAM-1	Healthy	3047.08
DNAM-1	CTOT01	2311.11
DNAM-1	CTOT01	8545.55
DNAM-1	CTOT01	3221.38
DNAM-1	CTOT01	4500.87
DNAM-1	CTOT01	6868.13
DNAM-1	CTOT01	535.567
DNAM-1	CTOT01	8631.69
DNAM-1	CTOT01	7119.46
DNAM-1	CTOT01	6966.7
DNAM-1	Healthy	2032.27
DNAM-1	Healthy	7022.93
DNAM-1	CTOT01	4922.68
DNAM-1	CTOT01	1956.55
DNAM-1	CTOT01	3408.41
DNAM-1	CTOT01	5921.7
DNAM-1	CTOT01	4828.37
DNAM-1	CTOT01	1052.81
DNAM-1	Healthy	7877.8
DNAM-1	CTOT01	6102.56
DNAM-1	Healthy	2838.57
DNAM-1	Healthy	3099.46
DNAM-1	CTOT01	4371.05
DNAM-1	CTOT01	4180.64
DNAM-1	CTOT01	2741.34
DNAM-1	CTOT01	3936.45
DNAM-1	CTOT01	6298.82
DNAM-1	CTOT01	5109.82
DNAM-1	CTOT01	9154.16
DNAM-1	CTOT01	6151.23
DNAM-1	CTOT01	7759.16
DNAM-1	CTOT01	3251.6
DNAM-1	CTOT01	7123.52
DNAM-1	Healthy	2914.87
DNAM-1	CTOT01	1845.55
DNAM-1	CTOT01	4151.72
DNAM-1	CTOT01	8327.78
DNAM-1	CTOT01	4202.74
DNAM-1	Healthy	7849.29
DNAM-1	CTOT01	3254.61
DNAM-1	CTOT01	3739.11
DNAM-1	CTOT01	4910.95
DNAM-1	CTOT01	7777.26
DNAM-1	CTOT01	4811.78
DNAM-1	Healthy	1744.93
DNAM-1	CTOT01	6745.63
DNAM-1	CTOT01	6705.78
DNAM-1	Healthy	2487.04
DNAM-1	CTOT01	2563.03
DNAM-1	CTOT01	479.439
DNAM-1	Healthy	7422.8
DNAM-1	CTOT01	4644.31
DNAM-1	CTOT01	4071.21
DNAM-1	CTOT01	4983.06
DNAM-1	CTOT01	5172.24
DNAM-1	Healthy	1740.33
DNAM-1	CTOT01	4253.15
DNAM-1	CTOT01	7398.64
DNAM-1	CTOT01	6978.37
DNAM-1	Healthy	5459.27
DNAM-1	CTOT01	8199.41
DNAM-1	CTOT01	4013.88
DNAM-1	CTOT01	2161.11
DNAM-1	CTOT01	8416.09
DNAM-1	CTOT01	4495.99
DNAM-1	Healthy	3334.24
DNAM-1	CTOT01	3772.06
DNAM-1	CTOT01	3090.13
DNAM-1	CTOT01	6911.73
DNAM-1	Healthy	3451.16
DNAM-1	CTOT01	4059.83
FceR1g	CTOT01	8355.61
FceR1g	CTOT01	5495.97
FceR1g	CTOT01	5116.9
FceR1g	CTOT01	2306.1
FceR1g	CTOT01	8110.3
FceR1g	Healthy	7671.34
FceR1g	Healthy	4277.52
FceR1g	CTOT01	4853.7
FceR1g	CTOT01	6084.21
FceR1g	Healthy	1690.54
FceR1g	CTOT01	5422.16
FceR1g	CTOT01	8267.2
FceR1g	CTOT01	6412.38
FceR1g	CTOT01	5922.65
FceR1g	CTOT01	7779.68
FceR1g	Healthy	2150.02
FceR1g	CTOT01	3985.21
FceR1g	CTOT01	7691.12
FceR1g	CTOT01	1127.98
FceR1g	CTOT01	3919.69
FceR1g	CTOT01	6705.11
FceR1g	CTOT01	4559.44
FceR1g	CTOT01	7954.18
FceR1g	CTOT01	7823.5
FceR1g	CTOT01	7280.14
FceR1g	CTOT01	641.587
FceR1g	CTOT01	4387.46
FceR1g	Healthy	7801.53
FceR1g	CTOT01	7285.8
FceR1g	CTOT01	2677.09
FceR1g	CTOT01	8838.61
FceR1g	Healthy	2294.17
FceR1g	Healthy	6631.83
FceR1g	CTOT01	7757.95
FceR1g	CTOT01	5357.91
FceR1g	CTOT01	8588.11
FceR1g	Healthy	2271.51
FceR1g	CTOT01	4244.12
FceR1g	CTOT01	5640.94
FceR1g	Healthy	4178.24
FceR1g	CTOT01	7303.53
FceR1g	Healthy	3082.41
FceR1g	CTOT01	820.465
FceR1g	Healthy	1703.65
FceR1g	CTOT01	8249.46
FceR1g	CTOT01	6138.18
FceR1g	CTOT01	7037.3
FceR1g	Healthy	1952.95
FceR1g	CTOT01	7259
FceR1g	CTOT01	3973.3
FceR1g	CTOT01	3616.06
FceR1g	CTOT01	5804.5
FceR1g	CTOT01	2898.29
FceR1g	CTOT01	2943.94
FceR1g	CTOT01	7062.15
FceR1g	Healthy	6595.44
FceR1g	CTOT01	5377.18
FceR1g	Healthy	2556.26
FceR1g	CTOT01	6627.78
FceR1g	CTOT01	3876.74
FceR1g	CTOT01	8523.92
FceR1g	Healthy	2424.58
FceR1g	CTOT01	8514.99
FceR1g	CTOT01	5716.25
FceR1g	CTOT01	5511.66
FceR1g	Healthy	7060.11
FceR1g	CTOT01	1133.08
FceR1g	CTOT01	4454.27
FceR1g	Healthy	1730.72
FceR1g	CTOT01	5050.25
FceR1g	CTOT01	5067.17
FceR1g	CTOT01	7973.21
FceR1g	CTOT01	1511.59
FceR1g	Healthy	4331.63
FceR1g	CTOT01	4797.4
FceR1g	CTOT01	3103.48
FceR1g	CTOT01	6915.63
FceR1g	CTOT01	1439.58
FceR1g	Healthy	7491.76
FceR1g	CTOT01	5348.01
FceR1g	CTOT01	7745.93
FceR1g	CTOT01	5187.92
FceR1g	CTOT01	5069.64
FceR1g	Healthy	6016.98
FceR1g	CTOT01	6079.73
FceR1g	CTOT01	7375.72
FceR1g	CTOT01	7490.82
FceR1g	CTOT01	9297.14
FceR1g	CTOT01	4946.97
FceR1g	CTOT01	3329.99
Granzyme B	CTOT01	4335.26
Granzyme B	CTOT01	6720.43
Granzyme B	CTOT01	7073.14
Granzyme B	CTOT01	2449.39
Granzyme B	CTOT01	8510.64
Granzyme B	Healthy	3636.92
Granzyme B	CTOT01	7754.34
Granzyme B	CTOT01	6834.34
Granzyme B	CTOT01	5901.29
Granzyme B	CTOT01	3540.6
Granzyme B	CTOT01	3787.66
Granzyme B	Healthy	6323.85
Granzyme B	CTOT01	858.25
Granzyme B	CTOT01	2761.63
Granzyme B	CTOT01	4586.26
Granzyme B	CTOT01	2309.14
Granzyme B	CTOT01	1612.35
Granzyme B	CTOT01	2451.41
Granzyme B	CTOT01	3912.34
Granzyme B	CTOT01	2271
Granzyme B	CTOT01	6546.58
Granzyme B	CTOT01	6906.8
Granzyme B	CTOT01	8003.84
Granzyme B	CTOT01	2499.67
Granzyme B	CTOT01	5478.25
Granzyme B	CTOT01	4570.18
Granzyme B	CTOT01	3373.96
Granzyme B	CTOT01	6127.27
Granzyme B	CTOT01	3950.63
Granzyme B	CTOT01	2986.08
Granzyme B	CTOT01	1683.32
Granzyme B	CTOT01	5221.07
Granzyme B	CTOT01	4792.49
Granzyme B	CTOT01	5010.66
Granzyme B	CTOT01	8775.01
Granzyme B	CTOT01	1961.5
Granzyme B	CTOT01	5665.45
Granzyme B	CTOT01	6755.84
Granzyme B	CTOT01	2708.41
Granzyme B	CTOT01	4400.23
Granzyme B	CTOT01	7415.1
Granzyme B	CTOT01	6357.75
Granzyme B	CTOT01	7224.39
Granzyme B	Healthy	2245.48
Granzyme B	CTOT01	6785.18
Granzyme B	CTOT01	7818.09
Granzyme B	CTOT01	4243.04
Granzyme B	CTOT01	4220.05
Granzyme B	CTOT01	7973.21
Granzyme B	CTOT01	2368.91
Granzyme B	CTOT01	5184.59
Granzyme B	CTOT01	6656.02
Granzyme B	Healthy	3150.59
Granzyme B	CTOT01	365.043
Granzyme B	CTOT01	9049.77
Granzyme B	CTOT01	7364.85
Granzyme B	Healthy	2808.29
Granzyme B	CTOT01	1459.9
Granzyme B	Healthy	7463.89
Granzyme B	Healthy	4445.57
Granzyme B	Healthy	3797.54
Granzyme B	CTOT01	3322.16
Granzyme B	CTOT01	8835.48
Granzyme B	CTOT01	4830.25
Granzyme B	CTOT01	8762.71
Granzyme B	CTOT01	3939.48
Granzyme B	CTOT01	1658.33
Granzyme B	CTOT01	3333.15
Granzyme B	CTOT01	7412.9
Granzyme B	Healthy	2801.65
Granzyme B	CTOT01	5331.13
Granzyme B	CTOT01	6126.02
Granzyme B	Healthy	2016.24
Granzyme B	CTOT01	338.162
Granzyme B	CTOT01	5549.03
Granzyme B	Healthy	7708.91
Granzyme B	Healthy	3944.86
Granzyme B	CTOT01	2309.35
Granzyme B	Healthy	8882.42
Granzyme B	CTOT01	511.231
Granzyme B	Healthy	2538.73
Granzyme B	Healthy	3940.43
Granzyme B	CTOT01	3221.56
Granzyme B	Healthy	4716.38
Granzyme B	CTOT01	5018.57
Granzyme B	CTOT01	4051.79
Granzyme B	Healthy	1920.05
Granzyme B	Healthy	6969.99
Granzyme B	Healthy	7896.4
Granzyme B	Healthy	5333.88
Granzyme K	CTOT01	444.139
Granzyme K	CTOT01	7279.26
Granzyme K	Healthy	764.082
Granzyme K	Healthy	1022.24
Granzyme K	CTOT01	4731.75
Granzyme K	CTOT01	5878.42
Granzyme K	CTOT01	7727.98
Granzyme K	CTOT01	3545.55
Granzyme K	CTOT01	1339.47
Granzyme K	CTOT01	1187.78
Granzyme K	CTOT01	2832.31
Granzyme K	Healthy	871.112
Granzyme K	CTOT01	888.731
Granzyme K	CTOT01	3549.66
Granzyme K	CTOT01	5980.15
Granzyme K	CTOT01	4527.62
Granzyme K	CTOT01	2428.94
Granzyme K	Healthy	1447.26
Granzyme K	CTOT01	3705.77
Granzyme K	CTOT01	1143.11
Granzyme K	CTOT01	1813.65
Granzyme K	Healthy	3723.47
Granzyme K	Healthy	3663.83
Granzyme K	CTOT01	3096.94
Granzyme K	CTOT01	2634.13
Granzyme K	CTOT01	3741.6
Granzyme K	CTOT01	1800.42
Granzyme K	CTOT01	4209.71
Granzyme K	CTOT01	1700.15
Granzyme K	CTOT01	4147.95
Granzyme K	CTOT01	5485.12
Granzyme K	CTOT01	241.142
Granzyme K	CTOT01	599.753
Granzyme K	Healthy	921.27
Granzyme K	CTOT01	2682.38
Granzyme K	CTOT01	1969.25
Granzyme K	CTOT01	2817.26
Granzyme K	Healthy	2339.36
Granzyme K	CTOT01	1483.3
Granzyme K	CTOT01	3267.94
Granzyme K	CTOT01	5882.06
Granzyme K	Healthy	2321.24
Granzyme K	CTOT01	3030.09
Granzyme K	CTOT01	9046.5
Granzyme K	CTOT01	1223.56
Granzyme K	CTOT01	356.908
Granzyme K	CTOT01	1971.81
Granzyme K	CTOT01	3931.87
Granzyme K	Healthy	641.025
Granzyme K	CTOT01	3679.6
Granzyme K	CTOT01	2495.22
Granzyme K	CTOT01	2293.76
Granzyme K	Healthy	1730.72
Granzyme K	CTOT01	931.794
Granzyme K	Healthy	2688.17
Granzyme K	CTOT01	972.827
Granzyme K	CTOT01	2216.55
Granzyme K	CTOT01	245
Granzyme K	CTOT01	3955.8
Granzyme K	CTOT01	437.546
Granzyme K	CTOT01	5901.86
Granzyme K	CTOT01	929.921
Granzyme K	CTOT01	5593.6
Granzyme K	CTOT01	1511.81
Granzyme K	CTOT01	881.384
Granzyme K	Healthy	1946.13
Granzyme K	Healthy	1422.46
Granzyme K	CTOT01	3786.04
Granzyme K	CTOT01	1359.83
Granzyme K	CTOT01	3339.37
Granzyme K	CTOT01	8143.32
Granzyme K	CTOT01	3257.99
Granzyme K	Healthy	834.372
Granzyme K	CTOT01	1572.03
Granzyme K	CTOT01	2550.19
Granzyme K	CTOT01	3378.91
Granzyme K	CTOT01	6683.6
Granzyme K	Healthy	2699.85
Granzyme K	CTOT01	654.148
Granzyme K	CTOT01	2390.33
Granzyme K	Healthy	854.479
Granzyme K	CTOT01	884.172
Granzyme K	CTOT01	6745.45
Granzyme K	CTOT01	1018.57
Granzyme K	Healthy	1286.36
Granzyme K	CTOT01	1797.42
Granzyme K	Healthy	1860.94
Granzyme K	CTOT01	2590.88
Granzyme K	CTOT01	2410.63
Granzyme K	Healthy	1755.5
IFNg	CTOT01	19
IFNg	CTOT01	1230.34
IFNg	CTOT01	7
IFNg	CTOT01	809.234
IFNg	CTOT01	163
IFNg	Healthy	39
IFNg	Healthy	373.011
IFNg	CTOT01	533.349
IFNg	Healthy	6
IFNg	CTOT01	738.332
IFNg	CTOT01	47
IFNg	CTOT01	1284.03
IFNg	CTOT01	1
IFNg	Healthy	60.0625
IFNg	Healthy	80
IFNg	Healthy	36
IFNg	CTOT01	495.375
IFNg	CTOT01	1
IFNg	CTOT01	301.013
IFNg	CTOT01	930.688
IFNg	CTOT01	864.533
IFNg	CTOT01	1748.57
IFNg	CTOT01	259.06
IFNg	CTOT01	232
IFNg	Healthy	6
IFNg	CTOT01	895.543
IFNg	CTOT01	1419.32
IFNg	CTOT01	365.011
IFNg	CTOT01	2490.45
IFNg	CTOT01	301.013
IFNg	CTOT01	299.052
IFNg	CTOT01	57
IFNg	CTOT01	1665.4
IFNg	Healthy	15
IFNg	CTOT01	3387.26
IFNg	CTOT01	1531.18
IFNg	Healthy	211
IFNg	CTOT01	387.159
IFNg	CTOT01	1103.01
IFNg	CTOT01	9
IFNg	CTOT01	11
IFNg	CTOT01	2836.09
IFNg	CTOT01	757.129
IFNg	CTOT01	1297.99
IFNg	CTOT01	329
IFNg	CTOT01	25
IFNg	CTOT01	394.242
IFNg	CTOT01	59
IFNg	CTOT01	864.538
IFNg	CTOT01	225
IFNg	CTOT01	6
IFNg	CTOT01	682.667
IFNg	CTOT01	78.0488
IFNg	CTOT01	639.025
IFNg	Healthy	206
IFNg	Healthy	544.114
IFNg	CTOT01	175.022
IFNg	Healthy	164
IFNg	CTOT01	112.034
IFNg	CTOT01	365.011
IFNg	CTOT01	356.098
IFNg	Healthy	69
IFNg	CTOT01	513
IFNg	Healthy	260
IFNg	CTOT01	13
IFNg	Healthy	46
IFNg	CTOT01	224.069
IFNg	Healthy	46
IFNg	CTOT01	839.37
IFNg	CTOT01	2185.01
IFNg	CTOT01	178.022
IFNg	CTOT01	2421.42
IFNg	CTOT01	174
IFNg	CTOT01	775.699
IFNg	CTOT01	609.347
IFNg	CTOT01	27
IFNg	Healthy	10
IFNg	CTOT01	2
IFNg	CTOT01	2138.09
IFNg	CTOT01	2097.31
IFNg	Healthy	191
IFNg	CTOT01	319.913
IFNg	CTOT01	2488.53
IFNg	Healthy	94
IFNg	CTOT01	54
IFNg	CTOT01	176.022
IFNg	CTOT01	217
IFNg	CTOT01	401.286
IFNg	Healthy	148
Ki-67	CTOT01	1015.14
Ki-67	CTOT01	811.172
Ki-67	CTOT01	1822.13
Ki-67	CTOT01	795.238
Ki-67	CTOT01	654.006
Ki-67	CTOT01	1400.85
Ki-67	CTOT01	2948.16
Ki-67	CTOT01	2349.57
Ki-67	CTOT01	2788.89
Ki-67	CTOT01	2855.05
Ki-67	CTOT01	3052.31
Ki-67	CTOT01	3829.57
Ki-67	CTOT01	820.664
Ki-67	CTOT01	6716.82
Ki-67	CTOT01	730.141
Ki-67	CTOT01	714.756
Ki-67	CTOT01	3267.99
Ki-67	CTOT01	1538.45
Ki-67	CTOT01	579.419
Ki-67	CTOT01	588
Ki-67	CTOT01	1168.17
Ki-67	CTOT01	1336.56
Ki-67	CTOT01	3822.78
Ki-67	CTOT01	2679.84
Ki-67	CTOT01	1897.9
Ki-67	CTOT01	4084.83
Ki-67	CTOT01	4874.14
Ki-67	CTOT01	1694.86
Ki-67	CTOT01	2351.41
Ki-67	CTOT01	1588.11
Ki-67	CTOT01	4487.52
Ki-67	CTOT01	2186.04
Ki-67	CTOT01	905.155
Ki-67	CTOT01	904.707
Ki-67	CTOT01	1397.68
Ki-67	CTOT01	1102.83
Ki-67	CTOT01	2448.03
Ki-67	CTOT01	1313.91
Ki-67	CTOT01	318.049
Ki-67	CTOT01	746.725
Ki-67	CTOT01	1304.55
Ki-67	CTOT01	1011.92
Ki-67	CTOT01	1777.92
Ki-67	CTOT01	1231.7
Ki-67	CTOT01	814.952
Ki-67	CTOT01	485
Ki-67	CTOT01	657.024
Ki-67	Healthy	1420.33
Ki-67	Healthy	613.058
Ki-67	CTOT01	1043.3
Ki-67	CTOT01	3823.89
Ki-67	CTOT01	1458.86
Ki-67	Healthy	966.568
Ki-67	CTOT01	923.682
Ki-67	CTOT01	1135.87
Ki-67	Healthy	1869.91
Ki-67	CTOT01	631.386
Ki-67	Healthy	991.064
Ki-67	CTOT01	4347.07
Ki-67	CTOT01	695.692
Ki-67	CTOT01	3953.22
Ki-67	CTOT01	2052.83
Ki-67	Healthy	1285.11
Ki-67	Healthy	3328.8
Ki-67	CTOT01	123.031
Ki-67	CTOT01	2288.07
Ki-67	CTOT01	1441.22
Ki-67	Healthy	2886.87
Ki-67	CTOT01	1653.92
Ki-67	CTOT01	3700.1
Ki-67	CTOT01	105.037
Ki-67	Healthy	603
Ki-67	CTOT01	2000.11
Ki-67	Healthy	569.109
Ki-67	CTOT01	2754.52
Ki-67	Healthy	2044.77
Ki-67	Healthy	1724.95
Ki-67	Healthy	584.641
Ki-67	Healthy	2803.6
Ki-67	Healthy	1641.22
Ki-67	Healthy	513.121
Ki-67	Healthy	524
Ki-67	CTOT01	1551.74
Ki-67	CTOT01	804.043
Ki-67	CTOT01	1147.61
Ki-67	Healthy	2359.75
Ki-67	Healthy	911.154
Ki-67	Healthy	991.064
Ki-67	CTOT01	3196.25
KIR2DL1/S1	CTOT01	4274.63
KIR2DL1/S1	CTOT01	1516.01
KIR2DL1/S1	CTOT01	138
KIR2DL1/S1	CTOT01	2185.29
KIR2DL1/S1	CTOT01	420.711
KIR2DL1/S1	CTOT01	6947.34
KIR2DL1/S1	CTOT01	2196.49
KIR2DL1/S1	CTOT01	673.561
KIR2DL1/S1	CTOT01	533.158
KIR2DL1/S1	CTOT01	1487.2
KIR2DL1/S1	CTOT01	292.014
KIR2DL1/S1	CTOT01	1322.88
KIR2DL1/S1	CTOT01	1406.3
KIR2DL1/S1	CTOT01	468.205
KIR2DL1/S1	CTOT01	1811.57
KIR2DL1/S1	CTOT01	206.075
KIR2DL1/S1	CTOT01	1966.61
KIR2DL1/S1	CTOT01	1700.5
KIR2DL1/S1	CTOT01	5285.14
KIR2DL1/S1	CTOT01	286.624
KIR2DL1/S1	CTOT01	4917.27
KIR2DL1/S1	CTOT01	908.621
KIR2DL1/S1	CTOT01	1050.7
KIR2DL1/S1	CTOT01	6063.16
KIR2DL1/S1	CTOT01	1795.78
KIR2DL1/S1	CTOT01	1903.39
KIR2DL1/S1	CTOT01	4239.86
KIR2DL1/S1	CTOT01	723.427
KIR2DL1/S1	CTOT01	2037.03
KIR2DL1/S1	CTOT01	1639.71
KIR2DL1/S1	CTOT01	5395.95
KIR2DL1/S1	CTOT01	2533.99
KIR2DL1/S1	CTOT01	971.016
KIR2DL1/S1	CTOT01	889.575
KIR2DL1/S1	CTOT01	813.172
KIR2DL1/S1	CTOT01	270.058
KIR2DL1/S1	CTOT01	2017.09
KIR2DL1/S1	CTOT01	1303.16
KIR2DL1/S1	CTOT01	1411.23
KIR2DL1/S1	CTOT01	788.352
KIR2DL1/S1	CTOT01	1548.75
KIR2DL1/S1	CTOT01	2162.66
KIR2DL1/S1	CTOT01	3953.15
KIR2DL1/S1	CTOT01	2744.82
KIR2DL1/S1	CTOT01	5173.45
KIR2DL1/S1	Healthy	583.061
KIR2DL1/S1	Healthy	326.012
KIR2DL1/S1	CTOT01	618.303
KIR2DL1/S1	CTOT01	1809.38
KIR2DL1/S1	CTOT01	950.555
KIR2DL1/S1	CTOT01	1744.76
KIR2DL1/S1	Healthy	775.244
KIR2DL1/S1	CTOT01	1463.76
KIR2DL1/S1	Healthy	746.021
KIR2DL1/S1	CTOT01	2845.36
KIR2DL1/S1	CTOT01	692.778
KIR2DL1/S1	Healthy	2507.14
KIR2DL1/S1	CTOT01	384.771
KIR2DL1/S1	CTOT01	1416.47
KIR2DL1/S1	CTOT01	2456.34
KIR2DL1/S1	CTOT01	434.036
KIR2DL1/S1	Healthy	724.022
KIR2DL1/S1	CTOT01	1215.62
KIR2DL1/S1	CTOT01	292.208
KIR2DL1/S1	Healthy	684.091
KIR2DL1/S1	Healthy	550.007
KIR2DL1/S1	CTOT01	150
KIR2DL1/S1	Healthy	1722.14
KIR2DL1/S1	CTOT01	531.03
KIR2DL1/S1	CTOT01	1426.9
KIR2DL1/S1	CTOT01	345.011
KIR2DL1/S1	Healthy	974.016
KIR2DL1/S1	Healthy	2719.8
KIR2DL1/S1	Healthy	1010.74
KIR2DL1/S1	Healthy	392
KIR2DL1/S1	Healthy	2421.34
KIR2DL1/S1	Healthy	604
KIR2DL1/S1	CTOT01	2119.42
KIR2DL1/S1	CTOT01	460.134
KIR2DL1/S1	CTOT01	2815.3
KIR2DL1/S1	Healthy	587.027
KIR2DL1/S1	Healthy	914.208
KIR2DL1/S1	Healthy	1172.74
KIR2DL1/S1	Healthy	545.065
KIR2DL1/S1	CTOT01	3081.87
KIR2DL1/S1	CTOT01	2536.47
KIR2DL1/S1	CTOT01	1139.34
KIR2DL1/S1	Healthy	2242.62
KIR2DL1/S1	CTOT01	1663.87
KIR2DL2/L3	CTOT01	811.383
KIR2DL2/L3	CTOT01	1991.19
KIR2DL2/L3	CTOT01	433.009
KIR2DL2/L3	CTOT01	1409.79
KIR2DL2/L3	CTOT01	2839.72
KIR2DL2/L3	CTOT01	3530.47
KIR2DL2/L3	CTOT01	5089.4
KIR2DL2/L3	CTOT01	3762.97
KIR2DL2/L3	CTOT01	5360.99
KIR2DL2/L3	CTOT01	891.339
KIR2DL2/L3	CTOT01	5647.17
KIR2DL2/L3	CTOT01	1042.87
KIR2DL2/L3	CTOT01	381.092
KIR2DL2/L3	CTOT01	1373.28
KIR2DL2/L3	CTOT01	1570.88
KIR2DL2/L3	CTOT01	1101.35
KIR2DL2/L3	CTOT01	964.037
KIR2DL2/L3	CTOT01	4153.29
KIR2DL2/L3	CTOT01	1373.18
KIR2DL2/L3	CTOT01	1119.91
KIR2DL2/L3	CTOT01	632.141
KIR2DL2/L3	CTOT01	1724.82
KIR2DL2/L3	CTOT01	5731.8
KIR2DL2/L3	CTOT01	2319.77
KIR2DL2/L3	CTOT01	1580.62
KIR2DL2/L3	CTOT01	5372.92
KIR2DL2/L3	CTOT01	5536.29
KIR2DL2/L3	CTOT01	1476.3
KIR2DL2/L3	CTOT01	1232.47
KIR2DL2/L3	CTOT01	6555.24
KIR2DL2/L3	CTOT01	1804.81
KIR2DL2/L3	CTOT01	2287.94
KIR2DL2/L3	CTOT01	2507.14
KIR2DL2/L3	CTOT01	1725.85
KIR2DL2/L3	CTOT01	1428.77
KIR2DL2/L3	CTOT01	1240.1
KIR2DL2/L3	Healthy	1179.21
KIR2DL2/L3	CTOT01	1504.46
KIR2DL2/L3	CTOT01	970.312
KIR2DL2/L3	CTOT01	4379.93
KIR2DL2/L3	Healthy	1169.05
KIR2DL2/L3	CTOT01	370.094
KIR2DL2/L3	CTOT01	2078.28
KIR2DL2/L3	CTOT01	4822.97
KIR2DL2/L3	CTOT01	238.737
KIR2DL2/L3	CTOT01	362.043
KIR2DL2/L3	CTOT01	373.011
KIR2DL2/L3	Healthy	2528.39
KIR2DL2/L3	Healthy	2702.7
KIR2DL2/L3	CTOT01	984.067
KIR2DL2/L3	CTOT01	5810.76
KIR2DL2/L3	CTOT01	677.554
KIR2DL2/L3	CTOT01	2605.86
KIR2DL2/L3	Healthy	3158.75
KIR2DL2/L3	CTOT01	2400.38
KIR2DL2/L3	CTOT01	429.037
KIR2DL2/L3	CTOT01	807.659
KIR2DL2/L3	Healthy	529.03
KIR2DL2/L3	CTOT01	1386.55
KIR2DL2/L3	CTOT01	1090.44
KIR2DL2/L3	Healthy	529.008
KIR2DL2/L3	Healthy	1363.23
KIR2DL2/L3	CTOT01	2903.09
KIR2DL2/L3	Healthy	786.005
KIR2DL2/L3	CTOT01	1149.71
KIR2DL2/L3	CTOT01	1996.19
KIR2DL2/L3	CTOT01	1996.41
KIR2DL2/L3	Healthy	971.101
KIR2DL2/L3	CTOT01	5712.68
KIR2DL2/L3	CTOT01	2671.22
KIR2DL2/L3	Healthy	990.674
KIR2DL2/L3	CTOT01	419.037
KIR2DL2/L3	CTOT01	4466.88
KIR2DL2/L3	CTOT01	1050.69
KIR2DL2/L3	Healthy	5514.02
KIR2DL2/L3	CTOT01	1161.4
KIR2DL2/L3	Healthy	788.177
KIR2DL2/L3	CTOT01	3665.51
KIR2DL2/L3	CTOT01	1412.76
KIR2DL2/L3	Healthy	491.032
KIR2DL2/L3	CTOT01	1799.4
KIR2DL2/L3	CTOT01	1874.41
KIR2DL2/L3	Healthy	1242.78
KIR2DL2/L3	CTOT01	1891.61
KIR2DL2/L3	Healthy	1183.47
KIR2DL2/L3	Healthy	541.065
KIR2DL2/L3	Healthy	2358.63
KIR2DL2/L3	Healthy	1402.7
KIR2DL2/L3	Healthy	2823.21
KIR3DL1/L2	CTOT01	1741.05
KIR3DL1/L2	CTOT01	1192.75
KIR3DL1/L2	CTOT01	3457.78
KIR3DL1/L2	CTOT01	5580.61
KIR3DL1/L2	CTOT01	3275.35
KIR3DL1/L2	CTOT01	2241.95
KIR3DL1/L2	CTOT01	1609.07
KIR3DL1/L2	CTOT01	4160.66
KIR3DL1/L2	CTOT01	1587.94
KIR3DL1/L2	CTOT01	2110.63
KIR3DL1/L2	CTOT01	1512.14
KIR3DL1/L2	CTOT01	1221.48
KIR3DL1/L2	CTOT01	1205.27
KIR3DL1/L2	CTOT01	4094.1
KIR3DL1/L2	CTOT01	1589.73
KIR3DL1/L2	CTOT01	4470.27
KIR3DL1/L2	CTOT01	1996.27
KIR3DL1/L2	CTOT01	6566.2
KIR3DL1/L2	CTOT01	4679.59
KIR3DL1/L2	CTOT01	1804.42
KIR3DL1/L2	CTOT01	5472.74
KIR3DL1/L2	CTOT01	1972.94
KIR3DL1/L2	CTOT01	586.106
KIR3DL1/L2	CTOT01	4296.07
KIR3DL1/L2	CTOT01	2945.71
KIR3DL1/L2	CTOT01	799.004
KIR3DL1/L2	CTOT01	2131.57
KIR3DL1/L2	CTOT01	1818.67
KIR3DL1/L2	CTOT01	6098.3
KIR3DL1/L2	CTOT01	3567.72
KIR3DL1/L2	CTOT01	1125.2
KIR3DL1/L2	CTOT01	1357.05
KIR3DL1/L2	Healthy	7898.89
KIR3DL1/L2	Healthy	6047.38
KIR3DL1/L2	CTOT01	196
KIR3DL1/L2	CTOT01	2114.71
KIR3DL1/L2	CTOT01	736.355
KIR3DL1/L2	Healthy	2057.78
KIR3DL1/L2	CTOT01	1100.62
KIR3DL1/L2	CTOT01	1377.35
KIR3DL1/L2	CTOT01	2962.63
KIR3DL1/L2	CTOT01	1534.55
KIR3DL1/L2	CTOT01	150.101
KIR3DL1/L2	CTOT01	1941.24
KIR3DL1/L2	CTOT01	1370.3
KIR3DL1/L2	Healthy	7315.29
KIR3DL1/L2	CTOT01	1799.01
KIR3DL1/L2	CTOT01	1886.21
KIR3DL1/L2	CTOT01	1209.38
KIR3DL1/L2	CTOT01	1402.72
KIR3DL1/L2	CTOT01	2166
KIR3DL1/L2	CTOT01	2522.17
KIR3DL1/L2	CTOT01	1515.96
KIR3DL1/L2	Healthy	1412.87
KIR3DL1/L2	CTOT01	2890.69
KIR3DL1/L2	CTOT01	3916.73
KIR3DL1/L2	CTOT01	1090.59
KIR3DL1/L2	Healthy	2772.94
KIR3DL1/L2	CTOT01	7621.29
KIR3DL1/L2	CTOT01	206.165
KIR3DL1/L2	CTOT01	3945
KIR3DL1/L2	CTOT01	4426.47
KIR3DL1/L2	CTOT01	2219.44
KIR3DL1/L2	CTOT01	439.08
KIR3DL1/L2	CTOT01	551.668
KIR3DL1/L2	CTOT01	2092.58
KIR3DL1/L2	Healthy	878.111
KIR3DL1/L2	Healthy	1960.34
KIR3DL1/L2	CTOT01	2678.96
KIR3DL1/L2	CTOT01	3429.16
KIR3DL1/L2	CTOT01	3711.58
KIR3DL1/L2	Healthy	2242.35
KIR3DL1/L2	Healthy	738.436
KIR3DL1/L2	CTOT01	2390.58
KIR3DL1/L2	Healthy	3423.12
KIR3DL1/L2	Healthy	1443.95
KIR3DL1/L2	Healthy	947.103
KIR3DL1/L2	Healthy	3790.75
KIR3DL1/L2	CTOT01	3155.31
KIR3DL1/L2	Healthy	2526.38
KIR3DL1/L2	Healthy	7168.19
KIR3DL1/L2	CTOT01	1599.5
KIR3DL1/L2	CTOT01	5998.36
KIR3DL1/L2	Healthy	2455.57
KIR3DL1/L2	Healthy	1222.7
KIR3DL1/L2	CTOT01	803.679
KIR3DL1/L2	Healthy	7839.44
KIR3DL1/L2	CTOT01	1209.47
KIR3DL1/L2	Healthy	2003.42
Ksp37	CTOT01	3239.97
Ksp37	CTOT01	5644.78
Ksp37	CTOT01	4705.77
Ksp37	CTOT01	1990.55
Ksp37	CTOT01	5341.1
Ksp37	CTOT01	960.321
Ksp37	CTOT01	885.432
Ksp37	CTOT01	1444.22
Ksp37	CTOT01	1642.33
Ksp37	Healthy	965.102
Ksp37	Healthy	1312.5
Ksp37	CTOT01	6233.64
Ksp37	Healthy	2727.84
Ksp37	Healthy	590.007
Ksp37	CTOT01	1040.04
Ksp37	CTOT01	3706.22
Ksp37	Healthy	2271.21
Ksp37	CTOT01	853.639
Ksp37	CTOT01	2076.65
Ksp37	CTOT01	1669.28
Ksp37	Healthy	860.041
Ksp37	Healthy	3904.13
Ksp37	CTOT01	1564.52
Ksp37	Healthy	512.031
Ksp37	CTOT01	2541.85
Ksp37	CTOT01	1426.53
Ksp37	CTOT01	3987.05
Ksp37	CTOT01	6073.92
Ksp37	CTOT01	3106.82
Ksp37	CTOT01	2906.65
Ksp37	CTOT01	1778.77
Ksp37	CTOT01	6330.61
Ksp37	CTOT01	2679.73
Ksp37	CTOT01	2010.22
Ksp37	CTOT01	2948
Ksp37	CTOT01	1275.9
Ksp37	CTOT01	2660.05
Ksp37	Healthy	1270.05
Ksp37	CTOT01	1753.18
Ksp37	Healthy	3053.25
Ksp37	CTOT01	4772.88
Ksp37	CTOT01	2928.71
Ksp37	CTOT01	709.033
Ksp37	CTOT01	403.489
Ksp37	CTOT01	3712.61
Ksp37	CTOT01	1825.57
Ksp37	CTOT01	333
Ksp37	CTOT01	5409.36
Ksp37	CTOT01	2891.89
Ksp37	CTOT01	1288.3
Ksp37	CTOT01	1888.44
Ksp37	CTOT01	2590.77
Ksp37	CTOT01	1257.31
Ksp37	CTOT01	1730.44
Ksp37	Healthy	969.065
Ksp37	CTOT01	7698.88
Ksp37	CTOT01	1438.4
Ksp37	CTOT01	5615.26
Ksp37	CTOT01	1067.15
Ksp37	CTOT01	584.06
Ksp37	CTOT01	4215.15
Ksp37	Healthy	981.166
Ksp37	CTOT01	1591.81
Ksp37	CTOT01	3344.24
Ksp37	CTOT01	3120.99
Ksp37	Healthy	1470.26
Ksp37	CTOT01	1437.7
Ksp37	CTOT01	1608.16
Ksp37	Healthy	1721.25
Ksp37	CTOT01	3947.46
Ksp37	Healthy	452
Ksp37	CTOT01	5953.88
Ksp37	CTOT01	271.817
Ksp37	Healthy	448.009
Ksp37	CTOT01	920.411
Ksp37	CTOT01	4088.13
Ksp37	Healthy	693
Ksp37	CTOT01	3989.53
Ksp37	CTOT01	3351.78
Ksp37	CTOT01	2665.37
Ksp37	CTOT01	2477.89
Ksp37	CTOT01	1306.86
Ksp37	Healthy	578.027
Ksp37	CTOT01	3495.78
Ksp37	CTOT01	6341.15
Ksp37	Healthy	1822.23
Ksp37	CTOT01	2173.42
Ksp37	Healthy	2711.45
Ksp37	CTOT01	2475.94
LILRB1	Healthy	500.008
LILRB1	CTOT01	395.04
LILRB1	Healthy	1099.88
LILRB1	Healthy	2929.94
LILRB1	CTOT01	7180.8
LILRB1	CTOT01	2534.55
LILRB1	CTOT01	903.476
LILRB1	CTOT01	1801.33
LILRB1	CTOT01	4100.39
LILRB1	CTOT01	2032
LILRB1	CTOT01	518.585
LILRB1	CTOT01	5356.39
LILRB1	CTOT01	4707.7
LILRB1	CTOT01	1470.15
LILRB1	CTOT01	1238.05
LILRB1	CTOT01	7781.48
LILRB1	CTOT01	3336.06
LILRB1	CTOT01	3660.15
LILRB1	Healthy	1061.5
LILRB1	CTOT01	892.635
LILRB1	CTOT01	2123.56
LILRB1	CTOT01	5825.07
LILRB1	CTOT01	329.047
LILRB1	Healthy	395.088
LILRB1	CTOT01	4026.88
LILRB1	CTOT01	3411.57
LILRB1	CTOT01	6840.88
LILRB1	CTOT01	2716.49
LILRB1	CTOT01	7294.98
LILRB1	CTOT01	761.601
LILRB1	Healthy	3279.5
LILRB1	Healthy	2002.09
LILRB1	CTOT01	1901.12
LILRB1	CTOT01	2317.74
LILRB1	CTOT01	1583.21
LILRB1	CTOT01	2907.51
LILRB1	CTOT01	3500.96
LILRB1	CTOT01	4276.85
LILRB1	CTOT01	4199.18
LILRB1	CTOT01	2056.69
LILRB1	CTOT01	2151.43
LILRB1	Healthy	908.108
LILRB1	CTOT01	8944.54
LILRB1	CTOT01	2477.97
LILRB1	CTOT01	4087.21
LILRB1	CTOT01	3210.56
LILRB1	CTOT01	5767.88
LILRB1	Healthy	2174.37
LILRB1	CTOT01	3929.26
LILRB1	Healthy	2397.08
LILRB1	Healthy	1441.95
LILRB1	CTOT01	1652.11
LILRB1	Healthy	1267.61
LILRB1	CTOT01	3118.41
LILRB1	CTOT01	6842.75
LILRB1	Healthy	723.427
LILRB1	CTOT01	2342.73
LILRB1	Healthy	1559.25
LILRB1	CTOT01	309.112
LILRB1	CTOT01	3657.54
LILRB1	CTOT01	1524.31
LILRB1	CTOT01	924.445
LILRB1	CTOT01	2776.89
LILRB1	CTOT01	1977.72
LILRB1	CTOT01	4549.01
LILRB1	Healthy	782.43
LILRB1	CTOT01	1106.14
LILRB1	CTOT01	871.244
LILRB1	CTOT01	1057
LILRB1	CTOT01	1940.07
LILRB1	CTOT01	3925.47
LILRB1	CTOT01	1655.3
LILRB1	Healthy	1250.49
LILRB1	CTOT01	577.061
LILRB1	CTOT01	2700.45
LILRB1	Healthy	1264.44
LILRB1	CTOT01	202.168
LILRB1	CTOT01	6078.39
LILRB1	Healthy	3342.88
LILRB1	CTOT01	816.309
LILRB1	Healthy	1797.23
LILRB1	Healthy	1823.4
LILRB1	CTOT01	2069.88
LILRB1	CTOT01	2241.31
LILRB1	CTOT01	1424.47
LILRB1	CTOT01	641.635
LILRB1	CTOT01	146
LILRB1	CTOT01	760.673
LILRB1	CTOT01	442.27
NKG2A	CTOT01	3525.93
NKG2A	CTOT01	6550.36
NKG2A	Healthy	4077.88
NKG2A	CTOT01	2249.72
NKG2A	CTOT01	7723.2
NKG2A	Healthy	4172.59
NKG2A	CTOT01	3385.94
NKG2A	Healthy	8026.97
NKG2A	Healthy	5810.38
NKG2A	CTOT01	2184.2
NKG2A	CTOT01	5564.45
NKG2A	CTOT01	535.451
NKG2A	Healthy	2280.55
NKG2A	Healthy	2600.6
NKG2A	CTOT01	9002.52
NKG2A	CTOT01	4045.63
NKG2A	CTOT01	6443.76
NKG2A	CTOT01	1765.76
NKG2A	Healthy	4004.43
NKG2A	CTOT01	2530.87
NKG2A	CTOT01	6823.14
NKG2A	CTOT01	3437.9
NKG2A	CTOT01	1846.71
NKG2A	CTOT01	5903.25
NKG2A	CTOT01	3142.94
NKG2A	Healthy	3130.54
NKG2A	CTOT01	7374.63
NKG2A	CTOT01	3837.9
NKG2A	CTOT01	2112.01
NKG2A	Healthy	443.009
NKG2A	CTOT01	2118.99
NKG2A	CTOT01	2637.19
NKG2A	CTOT01	2990.54
NKG2A	CTOT01	4732.94
NKG2A	CTOT01	1848.75
NKG2A	CTOT01	2729.15
NKG2A	CTOT01	2211.83
NKG2A	CTOT01	3319.36
NKG2A	CTOT01	6556.56
NKG2A	CTOT01	2434.76
NKG2A	CTOT01	4923.2
NKG2A	CTOT01	4383.78
NKG2A	CTOT01	4548.39
NKG2A	CTOT01	2865.14
NKG2A	CTOT01	4756.4
NKG2A	Healthy	2917.51
NKG2A	Healthy	3326.82
NKG2A	Healthy	2391.31
NKG2A	CTOT01	2173.28
NKG2A	CTOT01	550.815
NKG2A	CTOT01	7247.96
NKG2A	CTOT01	3546.27
NKG2A	Healthy	977.195
NKG2A	CTOT01	5280.42
NKG2A	Healthy	4269.97
NKG2A	CTOT01	2473.41
NKG2A	CTOT01	3264.57
NKG2A	CTOT01	4746.6
NKG2A	CTOT01	2620.46
NKG2A	CTOT01	5273.15
NKG2A	Healthy	1903.41
NKG2A	CTOT01	6092.36
NKG2A	Healthy	1535.64
NKG2A	Healthy	1538.49
NKG2A	CTOT01	3843.98
NKG2A	CTOT01	4077.18
NKG2A	CTOT01	4304.16
NKG2A	CTOT01	7283.16
NKG2A	CTOT01	2587.24
NKG2A	CTOT01	5861.54
NKG2A	CTOT01	3388.51
NKG2A	CTOT01	806.235
NKG2A	Healthy	1639.53
NKG2A	CTOT01	570.788
NKG2A	CTOT01	1089.39
NKG2A	CTOT01	2333.68
NKG2A	CTOT01	5298.29
NKG2A	CTOT01	3662.96
NKG2A	CTOT01	1644.84
NKG2A	Healthy	2789.56
NKG2A	CTOT01	6890.85
NKG2A	Healthy	1575.49
NKG2A	CTOT01	6853.07
NKG2A	CTOT01	1633.33
NKG2A	CTOT01	2091.53
NKG2A	CTOT01	4485.9
NKG2A	CTOT01	4042.97
NKG2A	CTOT01	4434.47
NKG2A	CTOT01	7479.43
NKG2C	CTOT01	419.084
NKG2C	CTOT01	303
NKG2C	CTOT01	1148.18
NKG2C	CTOT01	698.27
NKG2C	CTOT01	768.246
NKG2C	CTOT01	6288.52
NKG2C	CTOT01	134
NKG2C	CTOT01	3797.74
NKG2C	CTOT01	330
NKG2C	CTOT01	120
NKG2C	CTOT01	1562.06
NKG2C	CTOT01	773.014
NKG2C	CTOT01	702.858
NKG2C	CTOT01	1310.91
NKG2C	CTOT01	131
NKG2C	CTOT01	1791.04
NKG2C	CTOT01	222.07
NKG2C	CTOT01	309.197
NKG2C	CTOT01	105
NKG2C	CTOT01	273
NKG2C	CTOT01	371
NKG2C	CTOT01	612.102
NKG2C	CTOT01	447.009
NKG2C	CTOT01	1084.43
NKG2C	CTOT01	177
NKG2C	CTOT01	1264.37
NKG2C	CTOT01	3259.75
NKG2C	CTOT01	639.006
NKG2C	CTOT01	696.044
NKG2C	Healthy	654.966
NKG2C	Healthy	272.014
NKG2C	Healthy	401.039
NKG2C	CTOT01	1051.02
NKG2C	CTOT01	135
NKG2C	CTOT01	55
NKG2C	CTOT01	31
NKG2C	CTOT01	44
NKG2C	CTOT01	110
NKG2C	CTOT01	790.927
NKG2C	CTOT01	170
NKG2C	CTOT01	410
NKG2C	CTOT01	126.031
NKG2C	CTOT01	378.251
NKG2C	Healthy	644.025
NKG2C	CTOT01	7590.71
NKG2C	Healthy	553.112
NKG2C	CTOT01	1002.65
NKG2C	Healthy	436.036
NKG2C	CTOT01	6715.01
NKG2C	CTOT01	69.0548
NKG2C	Healthy	1332.51
NKG2C	Healthy	2723.78
NKG2C	Healthy	382.091
NKG2C	CTOT01	148
NKG2C	CTOT01	163
NKG2C	CTOT01	507.031
NKG2C	Healthy	126
NKG2C	CTOT01	800.185
NKG2C	CTOT01	12
NKG2C	Healthy	297.013
NKG2C	CTOT01	672.053
NKG2C	CTOT01	885.833
NKG2C	Healthy	313
NKG2C	CTOT01	989.316
NKG2C	CTOT01	1537.43
NKG2C	CTOT01	723.135
NKG2C	Healthy	1389.32
NKG2C	CTOT01	825.183
NKG2C	CTOT01	305.589
NKG2C	CTOT01	2074.11
NKG2C	CTOT01	328
NKG2C	CTOT01	149
NKG2C	CTOT01	860.163
NKG2C	Healthy	458.009
NKG2C	Healthy	683
NKG2C	Healthy	207
NKG2C	Healthy	220
NKG2C	CTOT01	736.156
NKG2C	CTOT01	999.563
NKG2C	CTOT01	635.713
NKG2C	CTOT01	536.029
NKG2C	CTOT01	259.06
NKG2C	CTOT01	1902.1
NKG2C	CTOT01	1232.73
NKG2C	Healthy	793.239
NKG2C	CTOT01	435.009
NKG2C	Healthy	790.045
NKG2C	CTOT01	129.03
NKG2C	Healthy	1807.33
NKG2D	CTOT01	7273.52
NKG2D	CTOT01	3112.11
NKG2D	CTOT01	7266.39
NKG2D	CTOT01	5094.22
NKG2D	CTOT01	6287.73
NKG2D	Healthy	2091.97
NKG2D	CTOT01	7369.2
NKG2D	Healthy	2375.42
NKG2D	CTOT01	6647.36
NKG2D	CTOT01	5824.45
NKG2D	CTOT01	3511.73
NKG2D	Healthy	1315.74
NKG2D	CTOT01	5665.91
NKG2D	Healthy	1451.6
NKG2D	CTOT01	5006.7
NKG2D	CTOT01	3166.43
NKG2D	CTOT01	4728.47
NKG2D	Healthy	3540.72
NKG2D	Healthy	4087.93
NKG2D	CTOT01	920.708
NKG2D	CTOT01	3935.29
NKG2D	CTOT01	7906.39
NKG2D	CTOT01	1701.87
NKG2D	CTOT01	4294.99
NKG2D	CTOT01	8643.04
NKG2D	CTOT01	2029.45
NKG2D	CTOT01	8529.51
NKG2D	Healthy	2133.72
[truncated: 773 more rows]

## Sheet: Fig 2D
Phenograph cluster	Cohort	percent
1	CTOT01	22.4
1	CTOT01	36.58
1	CTOT01	17.08
1	CTOT01	3.62
1	CTOT01	4.1
1	CTOT01	5.38
1	CTOT01	4.86
1	CTOT01	10.28
1	CTOT01	20.9731
1	CTOT01	6.6
1	CTOT01	11.76
1	CTOT01	13.56
1	CTOT01	3.88
1	CTOT01	8.78193
1	CTOT01	16.9
1	CTOT01	7.76
1	CTOT01	6.38
1	CTOT01	7.92
1	CTOT01	40.3415
1	CTOT01	23.3183
1	CTOT01	14.54
1	CTOT01	13.72
1	CTOT01	11.66
1	CTOT01	4.80562
1	CTOT01	16.7233
1	CTOT01	21.5003
1	CTOT01	8.27273
1	CTOT01	9.758
1	CTOT01	14.48
1	CTOT01	15.24
1	CTOT01	14.2171
1	CTOT01	7.36
1	CTOT01	6.66
1	CTOT01	8.88
1	CTOT01	7.02
1	CTOT01	11.64
1	CTOT01	17.9646
1	CTOT01	10.82
1	CTOT01	8.14
1	CTOT01	9.52
1	CTOT01	19.8681
1	CTOT01	6.68
1	CTOT01	2.32
1	CTOT01	1.78
1	CTOT01	10.5
1	CTOT01	2.88
1	CTOT01	13.16
1	CTOT01	19.7856
1	CTOT01	31.329
1	CTOT01	10.68
1	CTOT01	9.56175
1	CTOT01	1.8
1	CTOT01	8.04
1	CTOT01	10.98
1	CTOT01	9.28
1	CTOT01	3.16
1	CTOT01	21.82
1	CTOT01	3.2
1	CTOT01	18.3045
1	CTOT01	7.9799
1	CTOT01	8.46
1	CTOT01	16.82
1	CTOT01	28.9739
1	CTOT01	7.98917
1	CTOT01	21.1
1	CTOT01	4.66
1	CTOT01	12.9
1	CTOT01	16.52
1	CTOT01	21.5
1	CTOT01	13.12
1	CTOT01	5.08
1	CTOT01	13.04
1	CTOT01	5.7
1	CTOT01	19.16
1	CTOT01	12.08
1	CTOT01	2.72
1	CTOT01	5.86
1	CTOT01	3.26
1	CTOT01	7.18
1	CTOT01	12.68
1	CTOT01	9.08
1	CTOT01	14.36
1	CTOT01	14.44
1	CTOT01	20.52
1	CTOT01	13.26
1	CTOT01	16.9
1	CTOT01	11.0277
1	CTOT01	5.74
1	CTOT01	6.7
1	CTOT01	12.8
1	CTOT01	17.7054
1	CTOT01	14.96
1	CTOT01	33.4
1	CTOT01	11.74
1	CTOT01	7.42
1	CTOT01	17.272
1	CTOT01	3.78
1	CTOT01	16.0714
1	CTOT01	23.9
1	CTOT01	4.64
1	CTOT01	26.7813
1	CTOT01	9.44528
1	CTOT01	33.236
1	CTOT01	10.44
1	CTOT01	27.46
1	CTOT01	1.74
1	Healthy	5.48
1	Healthy	9.81321
1	Healthy	4.28
1	Healthy	11.84
1	Healthy	14.1842
1	Healthy	12.98
1	Healthy	9.8928
1	Healthy	13.3656
1	Healthy	14.9479
1	Healthy	4.44
1	Healthy	4.65632
1	Healthy	6.1
1	Healthy	6.5
1	Healthy	9.24
1	Healthy	11.56
1	Healthy	10.66
1	Healthy	8.7
1	Healthy	8.04
1	Healthy	2.08
1	Healthy	3.38423
2	CTOT01	1.94
2	CTOT01	4.72
2	CTOT01	2.36
2	CTOT01	8.48
2	CTOT01	3.28
2	CTOT01	0.4
2	CTOT01	4.76
2	CTOT01	4.66
2	CTOT01	4.89117
2	CTOT01	12.1
2	CTOT01	13.52
2	CTOT01	4.44
2	CTOT01	14.68
2	CTOT01	7.91515
2	CTOT01	1.02
2	CTOT01	2.6
2	CTOT01	0.34
2	CTOT01	0.36
2	CTOT01	8.88474
2	CTOT01	7.04289
2	CTOT01	2.42
2	CTOT01	0.02
2	CTOT01	0.06
2	CTOT01	0.674946
2	CTOT01	0.710974
2	CTOT01	2.71707
2	CTOT01	0.227273
2	CTOT01	6.50533
2	CTOT01	0.9
2	CTOT01	2.36
2	CTOT01	1.3
2	CTOT01	2.1
2	CTOT01	1.7
2	CTOT01	0.58
2	CTOT01	2.34
2	CTOT01	3.07233
2	CTOT01	0.1
2	CTOT01	1.42
2	CTOT01	1.36
2	CTOT01	6.72418
2	CTOT01	4.16
2	CTOT01	3.26
2	CTOT01	4.8
2	CTOT01	6.52
2	CTOT01	2.6
2	CTOT01	5.08
2	CTOT01	15.4483
2	CTOT01	4.63424
2	CTOT01	1.62
2	CTOT01	1.59363
2	CTOT01	1.6
2	CTOT01	0.6
2	CTOT01	1.28
2	CTOT01	12.88
2	CTOT01	0.52
2	CTOT01	2.52
2	CTOT01	4.84
2	CTOT01	3.02376
2	CTOT01	3.45729
2	CTOT01	6.02
2	CTOT01	0.22
2	CTOT01	5.55088
2	CTOT01	0.0677048
2	CTOT01	6.46
2	CTOT01	1.46
2	CTOT01	3.9
2	CTOT01	0.12
2	CTOT01	15.78
2	CTOT01	6.7
2	CTOT01	9.08
2	CTOT01	1.58
2	CTOT01	1.3
2	CTOT01	8.46
2	CTOT01	10.42
2	CTOT01	4.52
2	CTOT01	0.02
2	CTOT01	11.24
2	CTOT01	6.3
2	CTOT01	9.06
2	CTOT01	22.22
2	CTOT01	7.02
2	CTOT01	4.32
2	CTOT01	1.7
2	CTOT01	25.34
2	CTOT01	2
2	CTOT01	0.17321
2	CTOT01	0.08
2	CTOT01	1.58
2	CTOT01	0.56
2	CTOT01	2.9745
2	CTOT01	1.18
2	CTOT01	5.2
2	CTOT01	2.26
2	CTOT01	4.68
2	CTOT01	5.33055
2	CTOT01	0.44
2	CTOT01	7.12
2	CTOT01	3.6
2	CTOT01	10.9473
2	CTOT01	0.41979
2	CTOT01	10.7056
2	CTOT01	4.8
2	CTOT01	6.06
2	CTOT01	1.32
2	Healthy	1.96
2	Healthy	0.390298
2	Healthy	0.66
2	Healthy	0.8
2	Healthy	5.20173
2	Healthy	1.18
2	Healthy	5.97243
2	Healthy	1.14908
2	Healthy	3.26731
2	Healthy	1.72
2	Healthy	0.123183
2	Healthy	2.76
2	Healthy	0.68
2	Healthy	0.64
2	Healthy	2.56
2	Healthy	0.62
2	Healthy	0.52
2	Healthy	0.58
2	Healthy	0.04
2	Healthy	0.0825423
3	CTOT01	1.54
3	CTOT01	5.22
3	CTOT01	4.24
3	CTOT01	2.34
3	CTOT01	2.9
3	CTOT01	3.26
3	CTOT01	1.78
3	CTOT01	2.26
3	CTOT01	1.58771
3	CTOT01	2.78
3	CTOT01	2.3
3	CTOT01	1.06
3	CTOT01	2.84
3	CTOT01	2.60036
3	CTOT01	4.32
3	CTOT01	2.06
3	CTOT01	2.28
3	CTOT01	4.94
3	CTOT01	3.38847
3	CTOT01	1.55756
3	CTOT01	1.78
3	CTOT01	1.8
3	CTOT01	3.88
3	CTOT01	4.9676
3	CTOT01	2.41113
3	CTOT01	3.83934
3	CTOT01	1.68182
3	CTOT01	3.07052
3	CTOT01	3.84
3	CTOT01	5.3
3	CTOT01	2.78578
3	CTOT01	4.3
3	CTOT01	3.36
3	CTOT01	4.02
3	CTOT01	2.34
3	CTOT01	2.82
3	CTOT01	4.56582
3	CTOT01	1.34
3	CTOT01	8.3
3	CTOT01	2.28
3	CTOT01	2.53743
3	CTOT01	1.58
3	CTOT01	4.44
3	CTOT01	5.1
3	CTOT01	2.98
3	CTOT01	2.1
3	CTOT01	3.12
3	CTOT01	2.53411
3	CTOT01	2.14477
3	CTOT01	2.26
3	CTOT01	3.18725
3	CTOT01	1.3
3	CTOT01	4.2
3	CTOT01	5.38
3	CTOT01	1.3
3	CTOT01	3.1
3	CTOT01	4.14
3	CTOT01	2.54
3	CTOT01	8.04536
3	CTOT01	4.0603
3	CTOT01	7.06
3	CTOT01	4.62
3	CTOT01	4.70984
3	CTOT01	2.03114
3	CTOT01	3.82
3	CTOT01	2.28
3	CTOT01	4.64
3	CTOT01	0.96
3	CTOT01	1.38
3	CTOT01	4.96
3	CTOT01	1.66
3	CTOT01	2.34
3	CTOT01	1.22
3	CTOT01	6.16
3	CTOT01	2.46
3	CTOT01	1.82
3	CTOT01	1.1
3	CTOT01	2.3
3	CTOT01	2.22
3	CTOT01	3.12
3	CTOT01	2.24
3	CTOT01	2.52
3	CTOT01	3.08
3	CTOT01	2.28
3	CTOT01	1.42
3	CTOT01	2.9
3	CTOT01	0.923788
3	CTOT01	0.86
3	CTOT01	1.3
3	CTOT01	3.4
3	CTOT01	1.27479
3	CTOT01	1.56
3	CTOT01	4.06
3	CTOT01	4.02
3	CTOT01	2.12
3	CTOT01	6.21897
3	CTOT01	3.18
3	CTOT01	0.982143
3	CTOT01	4.44
3	CTOT01	2.28
3	CTOT01	6.49741
3	CTOT01	2.30885
3	CTOT01	10.4623
3	CTOT01	0.96
3	CTOT01	3.08
3	CTOT01	1.26
3	Healthy	1.84
3	Healthy	3.12239
3	Healthy	2.04
3	Healthy	2.36
3	Healthy	2.63892
3	Healthy	2.62
3	Healthy	2.87902
3	Healthy	3.93106
3	Healthy	2.61385
3	Healthy	2.02
3	Healthy	2.61148
3	Healthy	1.9
3	Healthy	6.06
3	Healthy	7.14
3	Healthy	3.48
3	Healthy	2.9
3	Healthy	2.8
3	Healthy	2.64
3	Healthy	1.4
3	Healthy	1.73339
4	CTOT01	22.88
4	CTOT01	9.5
4	CTOT01	19.1
4	CTOT01	9.86
4	CTOT01	13.18
4	CTOT01	10.68
4	CTOT01	12.94
4	CTOT01	5.62
4	CTOT01	3.32907
4	CTOT01	19.02
4	CTOT01	16.38
4	CTOT01	19.66
4	CTOT01	4.82
4	CTOT01	5.61131
4	CTOT01	18.44
4	CTOT01	21.16
4	CTOT01	7.5
4	CTOT01	5.2
4	CTOT01	2.29456
4	CTOT01	3.11512
4	CTOT01	12.76
4	CTOT01	7.56
4	CTOT01	29.66
4	CTOT01	1.02592
4	CTOT01	9.05719
4	CTOT01	11.8724
4	CTOT01	8.63636
4	CTOT01	11.033
4	CTOT01	6.7
4	CTOT01	14
4	CTOT01	19.8847
4	CTOT01	30.28
4	CTOT01	22.3
4	CTOT01	9.82
4	CTOT01	9.3
4	CTOT01	20.7
4	CTOT01	14.1455
4	CTOT01	22.44
4	CTOT01	16.38
4	CTOT01	31.32
4	CTOT01	20.9084
4	CTOT01	26.94
4	CTOT01	17.12
4	CTOT01	10.5
4	CTOT01	13.34
4	CTOT01	5.9
4	CTOT01	5.12
4	CTOT01	8.69883
4	CTOT01	3.33206
4	CTOT01	18.7
4	CTOT01	10.3586
4	CTOT01	11.48
4	CTOT01	9.04
4	CTOT01	17.02
4	CTOT01	20.38
4	CTOT01	7.46
4	CTOT01	3.92
4	CTOT01	13.12
4	CTOT01	6.47948
4	CTOT01	10.9749
4	CTOT01	17.12
4	CTOT01	19.86
4	CTOT01	12.8469
4	CTOT01	7.17671
4	CTOT01	14.78
4	CTOT01	15.56
4	CTOT01	17.86
4	CTOT01	2.12
4	CTOT01	2.7
4	CTOT01	11.88
4	CTOT01	5.54
4	CTOT01	7.1
4	CTOT01	7.3
4	CTOT01	4.58
4	CTOT01	22.04
4	CTOT01	24.26
4	CTOT01	24.62
4	CTOT01	16.68
4	CTOT01	12.7
4	CTOT01	15.28
4	CTOT01	6.8
4	CTOT01	9.2
4	CTOT01	8.68
4	CTOT01	11.32
4	CTOT01	9.24
4	CTOT01	2.42
4	CTOT01	5.08083
4	CTOT01	23.18
4	CTOT01	22.96
4	CTOT01	19.22
4	CTOT01	10.2927
4	CTOT01	29.9
4	CTOT01	15.28
4	CTOT01	11.16
4	CTOT01	25.84
4	CTOT01	6.34962
4	CTOT01	14.98
4	CTOT01	15
4	CTOT01	4.56
4	CTOT01	27.92
4	CTOT01	10.4286
4	CTOT01	6.95652
4	CTOT01	3.74696
4	CTOT01	2.54
4	CTOT01	6.7
4	CTOT01	4.6
4	Healthy	26.68
4	Healthy	27.6833
4	Healthy	33.82
4	Healthy	1.4
4	Healthy	22.7353
4	Healthy	17.74
4	Healthy	13.2619
4	Healthy	17.3874
4	Healthy	8.24995
4	Healthy	28.22
4	Healthy	14.5849
4	Healthy	23.8
4	Healthy	25.54
4	Healthy	14.42
4	Healthy	8.2
4	Healthy	8.18
4	Healthy	17.08
4	Healthy	28.18
4	Healthy	25.48
4	Healthy	5.07635
5	CTOT01	21.82
5	CTOT01	10.58
5	CTOT01	14.86
5	CTOT01	4.1
5	CTOT01	17.48
5	CTOT01	16.94
5	CTOT01	4.64
5	CTOT01	11.74
5	CTOT01	4.76312
5	CTOT01	16.16
5	CTOT01	15.72
5	CTOT01	23.08
5	CTOT01	5.86
5	CTOT01	7.82391
5	CTOT01	18.88
5	CTOT01	14.38
5	CTOT01	18.34
5	CTOT01	10.52
5	CTOT01	4.98933
5	CTOT01	12.8217
5	CTOT01	19.62
5	CTOT01	6.02
5	CTOT01	10.86
5	CTOT01	3.07775
5	CTOT01	5.68779
5	CTOT01	10.9273
5	CTOT01	10.5909
5	CTOT01	20.4267
5	CTOT01	17.5
5	CTOT01	6.14
5	CTOT01	8.54947
5	CTOT01	5.36
5	CTOT01	7.98
5	CTOT01	9.5
5	CTOT01	13.72
5	CTOT01	19.6
5	CTOT01	15.8097
5	CTOT01	9.66
5	CTOT01	9.78
5	CTOT01	10.52
5	CTOT01	7.18092
5	CTOT01	15.92
5	CTOT01	17.94
5	CTOT01	12.04
5	CTOT01	6.6
5	CTOT01	6.02
5	CTOT01	19.56
5	CTOT01	15.229
5	CTOT01	1.95327
5	CTOT01	33
5	CTOT01	9.56175
5	CTOT01	12.7
5	CTOT01	8.66
5	CTOT01	7.56
5	CTOT01	22.18
5	CTOT01	8.82
5	CTOT01	15.6
5	CTOT01	6.3
5	CTOT01	6.74946
5	CTOT01	6.27136
5	CTOT01	8.36
5	CTOT01	21.12
5	CTOT01	12.6577
5	CTOT01	5.07786
5	CTOT01	13.62
5	CTOT01	29.14
5	CTOT01	25.76
5	CTOT01	10.24
5	CTOT01	7.18
5	CTOT01	23.64
5	CTOT01	7.6
5	CTOT01	10.98
5	CTOT01	4.38
5	CTOT01	4.78
5	CTOT01	14.02
5	CTOT01	13.78
5	CTOT01	18.28
5	CTOT01	14.12
5	CTOT01	12.56
5	CTOT01	11.9
5	CTOT01	5.86
5	CTOT01	13.68
5	CTOT01	18.22
5	CTOT01	8.94
5	CTOT01	11.62
5	CTOT01	22.28
5	CTOT01	17.0323
5	CTOT01	15.1
5	CTOT01	15.02
5	CTOT01	8.98
5	CTOT01	11.1426
5	CTOT01	18.42
5	CTOT01	8.3
5	CTOT01	16.12
5	CTOT01	7.74
5	CTOT01	3.00496
5	CTOT01	27.8
5	CTOT01	15.625
5	CTOT01	13.76
5	CTOT01	18.42
5	CTOT01	9.99181
5	CTOT01	18.6507
5	CTOT01	9.34307
5	CTOT01	4.54
5	CTOT01	23.9
5	CTOT01	10.12
5	Healthy	27.34
5	Healthy	9.42292
5	Healthy	18.18
5	Healthy	8.96
5	Healthy	12.0782
5	Healthy	24.94
5	Healthy	28.9127
5	Healthy	21.137
5	Healthy	10.8638
5	Healthy	6.08
5	Healthy	17.9601
5	Healthy	20.88
5	Healthy	17.62
5	Healthy	23.26
5	Healthy	19.28
5	Healthy	20.94
5	Healthy	17.32
5	Healthy	8.98
5	Healthy	6.66
5	Healthy	1.8572
6	CTOT01	4.74
6	CTOT01	18.2
6	CTOT01	6.3
6	CTOT01	4.72
6	CTOT01	4.5
6	CTOT01	3.6
6	CTOT01	6.06
6	CTOT01	4.36
6	CTOT01	5.01921
6	CTOT01	20.98
6	CTOT01	20.94
6	CTOT01	13.18
6	CTOT01	9.76
6	CTOT01	7.09398
6	CTOT01	5
6	CTOT01	2.82
6	CTOT01	9.18
6	CTOT01	7.26
6	CTOT01	16.4088
6	CTOT01	14.7178
6	CTOT01	16.22
6	CTOT01	0.74
6	CTOT01	2.6
6	CTOT01	0.350972
6	CTOT01	4.29675
6	CTOT01	9.86415
6	CTOT01	5.63636
6	CTOT01	10.9029
6	CTOT01	6.26
6	CTOT01	7.04
6	CTOT01	3.36215
6	CTOT01	3.76
6	CTOT01	4.42
6	CTOT01	9.76
6	CTOT01	5.26
6	CTOT01	6.82
6	CTOT01	5.3339
6	CTOT01	9.8
6	CTOT01	14.96
6	CTOT01	4.68
6	CTOT01	6.34357
6	CTOT01	14.38
6	CTOT01	7.34
6	CTOT01	9.02
6	CTOT01	7.8
6	CTOT01	5.04
6	CTOT01	10.5
6	CTOT01	18.8353
6	CTOT01	2.75756
6	CTOT01	7.86
6	CTOT01	2.78884
6	CTOT01	2.78
6	CTOT01	3.44
6	CTOT01	8.08
6	CTOT01	20.22
6	CTOT01	3.32
6	CTOT01	10.34
6	CTOT01	14.14
6	CTOT01	12.581
6	CTOT01	2.47236
6	CTOT01	12.86
6	CTOT01	2.02
6	CTOT01	7.75862
6	CTOT01	0.744753
6	CTOT01	7.14
6	CTOT01	2.54
6	CTOT01	7.72
6	CTOT01	2.42
6	CTOT01	9.8
6	CTOT01	19.32
6	CTOT01	4.18
6	CTOT01	3.88
6	CTOT01	1.46
6	CTOT01	4.72
6	CTOT01	8.54
6	CTOT01	12.96
6	CTOT01	0.54
6	CTOT01	6.62
6	CTOT01	6.34
6	CTOT01	9.24
6	CTOT01	4.32
6	CTOT01	8.92
6	CTOT01	19.36
6	CTOT01	14.86
6	CTOT01	13.24
6	CTOT01	10.36
6	CTOT01	1.50115
6	CTOT01	1.24
6	CTOT01	4.22
6	CTOT01	1.72
6	CTOT01	4.06043
6	CTOT01	5.18
6	CTOT01	8.56
6	CTOT01	5.38
6	CTOT01	3.58
6	CTOT01	4.65116
6	CTOT01	4.78
6	CTOT01	0.892857
6	CTOT01	13.94
6	CTOT01	7.6
6	CTOT01	12.9402
6	CTOT01	2.33883
6	CTOT01	8.07786
6	CTOT01	7.84
6	CTOT01	11.58
6	CTOT01	1.8
6	Healthy	0.64
6	Healthy	0.919989
6	Healthy	3
6	Healthy	1.42
6	Healthy	3.12104
6	Healthy	3.32
6	Healthy	2.9709
6	Healthy	1.66314
6	Healthy	4.90096
6	Healthy	2.16
6	Healthy	1.35501
6	Healthy	2.1
6	Healthy	0.96
6	Healthy	3.3
6	Healthy	2.84
6	Healthy	3.88
6	Healthy	2.82
6	Healthy	0.48
6	Healthy	0.56
6	Healthy	0.474618
7	CTOT01	3.86
7	CTOT01	5.18
7	CTOT01	10.42
7	CTOT01	7.44
7	CTOT01	6.26
7	CTOT01	5.74
7	CTOT01	4.9
7	CTOT01	39.12
7	CTOT01	15.1601
7	CTOT01	5.42
7	CTOT01	3.82
7	CTOT01	6.84
7	CTOT01	7.8
7	CTOT01	6.27281
7	CTOT01	6.08
7	CTOT01	27.94
7	CTOT01	26.66
7	CTOT01	21.42
7	CTOT01	3.57524
7	CTOT01	4.04063
7	CTOT01	14.02
7	CTOT01	5.66
7	CTOT01	12.66
7	CTOT01	9.55724
7	CTOT01	10.51
7	CTOT01	1.9492
7	CTOT01	2.95455
7	CTOT01	12.3341
7	CTOT01	12.9
7	CTOT01	6.08
7	CTOT01	5.85975
7	CTOT01	7.12
7	CTOT01	10.4
7	CTOT01	12.62
7	CTOT01	14.94
7	CTOT01	15.44
7	CTOT01	17.2605
7	CTOT01	15.56
7	CTOT01	15.06
7	CTOT01	12.58
7	CTOT01	7.51078
7	CTOT01	8.02
7	CTOT01	6.2
7	CTOT01	8.08
7	CTOT01	5.98
7	CTOT01	4.04
7	CTOT01	5.92
7	CTOT01	34.38
7	CTOT01	17.9
7	CTOT01	6.62
7	CTOT01	5.78
7	CTOT01	3.18
7	CTOT01	3.46
7	CTOT01	2.5378
7	CTOT01	3.65829
7	CTOT01	14.32
7	CTOT01	6.18
7	CTOT01	2.94365
7	CTOT01	1.82803
7	CTOT01	4.42
7	CTOT01	0.42
7	CTOT01	0.76
7	CTOT01	4.7
7	CTOT01	3.34
7	CTOT01	3.6
7	CTOT01	3.1
7	CTOT01	0.02
7	CTOT01	12.24
7	CTOT01	6.64
7	CTOT01	30.94
7	CTOT01	4.06
7	CTOT01	5.64
7	CTOT01	10.14
7	CTOT01	2.56
7	CTOT01	7.76
7	CTOT01	5.88
7	CTOT01	10.96
7	CTOT01	5.54
7	CTOT01	7.94
7	CTOT01	2.02079
7	CTOT01	23.76
7	CTOT01	22.98
7	CTOT01	14
7	CTOT01	3.87158
7	CTOT01	6.7
7	CTOT01	2.42
7	CTOT01	11.06
7	CTOT01	12.08
7	CTOT01	4.67729
7	CTOT01	5.26
7	CTOT01	12.5893
7	CTOT01	3.44
7	CTOT01	0.8
7	CTOT01	0.3276
7	CTOT01	5.06747
7	CTOT01	2.87105
7	CTOT01	0.92
7	CTOT01	8.22
7	CTOT01	10.76
7	Healthy	24.9
7	Healthy	20.6858
7	Healthy	2.44
7	Healthy	0.94
7	Healthy	0.507485
7	Healthy	12.66
7	Healthy	11.4548
7	Healthy	0.0302389
7	Healthy	5.71779
7	Healthy	22.26
7	Healthy	3.64622
7	Healthy	7.22
7	Healthy	6.98
7	Healthy	3.82
7	Healthy	3.86
7	Healthy	2.16
7	Healthy	4.62
7	Healthy	19.6
7	Healthy	26.82
7	Healthy	6.91292
8	CTOT01	0.1
8	CTOT01	0.16
8	CTOT01	0.2
8	CTOT01	3.22
8	CTOT01	0.24
8	CTOT01	0.18
8	CTOT01	0.5
8	CTOT01	7.4
8	CTOT01	17.3111
8	CTOT01	0.08
8	CTOT01	0.04
8	CTOT01	0.16
8	CTOT01	0.14
8	CTOT01	0.433394
8	CTOT01	0.2
8	CTOT01	0.48
8	CTOT01	0.38
8	CTOT01	0.54
8	CTOT01	0.0266809
8	CTOT01	0.0677201
8	CTOT01	0.02
8	CTOT01	4.36
8	CTOT01	0.16
8	CTOT01	24.1631
8	CTOT01	3.55487
8	CTOT01	0.590667
8	CTOT01	0.636364
8	CTOT01	0.130107
8	CTOT01	0.26
8	CTOT01	0.12
8	CTOT01	0.02
8	CTOT01	0.06
8	CTOT01	0.64
8	CTOT01	2.9
8	CTOT01	0.02
8	CTOT01	0.0426712
8	CTOT01	0.22
8	CTOT01	0.04
8	CTOT01	0.26
8	CTOT01	0.456737
8	CTOT01	0.1
8	CTOT01	0.16
8	CTOT01	0.22
8	CTOT01	0.86
8	CTOT01	0.4
8	CTOT01	1.96
8	CTOT01	0.146199
8	CTOT01	13.8644
8	CTOT01	0.06
8	CTOT01	2.4
8	CTOT01	4.54
8	CTOT01	6.1
8	CTOT01	0.06
8	CTOT01	0.54
8	CTOT01	0.3
8	CTOT01	0.26
8	CTOT01	0.647948
8	CTOT01	0.944724
8	CTOT01	0.04
8	CTOT01	0.02
8	CTOT01	0.0420521
8	CTOT01	0.52
8	CTOT01	0.02
8	CTOT01	0.12
8	CTOT01	3.14
8	CTOT01	4.62
8	CTOT01	0.1
8	CTOT01	6.62
8	CTOT01	0.48
8	CTOT01	7.64
8	CTOT01	3.34
8	CTOT01	0.26
8	CTOT01	0.3
8	CTOT01	0.2
8	CTOT01	0.4
8	CTOT01	0.88
8	CTOT01	0.1
8	CTOT01	0.12
8	CTOT01	0.02
8	CTOT01	3.46
8	CTOT01	0.12
8	CTOT01	0.577367
8	CTOT01	0.26
8	CTOT01	0.26
8	CTOT01	0.08
8	CTOT01	5.38244
8	CTOT01	0.14
8	CTOT01	0.34
8	CTOT01	6.22
8	CTOT01	0.2
8	CTOT01	9.38072
8	CTOT01	0.82
8	CTOT01	0.0892857
8	CTOT01	0.28
8	CTOT01	4.38
8	CTOT01	0.1638
8	CTOT01	0.77961
8	CTOT01	0.0486618
8	CTOT01	0.68
8	CTOT01	0.04
8	CTOT01	0.82
8	Healthy	0.08
8	Healthy	0.36242
8	Healthy	0.34
8	Healthy	0.76
8	Healthy	0.862725
8	Healthy	0.68
8	Healthy	2.23583
8	Healthy	3.2658
8	Healthy	2.00123
8	Healthy	1.40429
8	Healthy	3.88
8	Healthy	0.92
8	Healthy	0.22
8	Healthy	0.8
8	Healthy	1.32
8	Healthy	1.52
8	Healthy	0.12
8	Healthy	0.22
8	Healthy	7.42881
9	CTOT01	0.56
9	CTOT01	1.64
9	CTOT01	2.52
9	CTOT01	0.02
9	CTOT01	3.24
9	CTOT01	1.6
9	CTOT01	3.24
9	CTOT01	0.78
9	CTOT01	0.28169
9	CTOT01	1.64
9	CTOT01	1.06
9	CTOT01	0.4
9	CTOT01	0.7
9	CTOT01	0.775547
9	CTOT01	3.92
9	CTOT01	0.18
9	CTOT01	1.86
9	CTOT01	5.32
9	CTOT01	0.667022
9	CTOT01	0.519187
9	CTOT01	0.08
9	CTOT01	0.2
9	CTOT01	3.62
9	CTOT01	2.21382
9	CTOT01	0.185471
9	CTOT01	0.472534
9	CTOT01	0.227273
9	CTOT01	0.182149
9	CTOT01	0.4
9	CTOT01	0.18
9	CTOT01	2.78578
9	CTOT01	0.14
9	CTOT01	3.58
9	CTOT01	0.26
9	CTOT01	1.02
9	CTOT01	1.64
9	CTOT01	1.68551
9	CTOT01	0.78
9	CTOT01	1.54
9	CTOT01	2.43593
9	CTOT01	1.8
9	CTOT01	1.02
9	CTOT01	0.36
9	CTOT01	6.62
9	CTOT01	0.34
9	CTOT01	4.08
9	CTOT01	0.609162
9	CTOT01	0.536193
9	CTOT01	1.66
9	CTOT01	4.38247
9	CTOT01	0.62
9	CTOT01	0.28
9	CTOT01	0.56
9	CTOT01	1.58
9	CTOT01	0.6
9	CTOT01	0.34
9	CTOT01	0.1
9	CTOT01	0.863931
9	CTOT01	30.8342
9	CTOT01	1.3
9	CTOT01	0.12
9	CTOT01	0.189235
9	CTOT01	0.4
9	CTOT01	0.08
9	CTOT01	0.56
9	CTOT01	0.1
9	CTOT01	0.5
9	CTOT01	0.92
9	CTOT01	0.06
9	CTOT01	0.78
9	CTOT01	0.24
9	CTOT01	2.3
9	CTOT01	0.38
9	CTOT01	1.36
9	CTOT01	0.12
9	CTOT01	3.58
9	CTOT01	1.22
9	CTOT01	0.32
9	CTOT01	1.34
9	CTOT01	0.64
9	CTOT01	1.2
9	CTOT01	0.08
9	CTOT01	0.1
9	CTOT01	0.3
9	CTOT01	0.0577367
9	CTOT01	0.02
9	CTOT01	0.44
9	CTOT01	1.26
9	CTOT01	0.236072
9	CTOT01	0.32
9	CTOT01	0.6
9	CTOT01	1.08
9	CTOT01	0.1
9	CTOT01	1.09747
9	CTOT01	0.16
9	CTOT01	0.178571
9	CTOT01	1.08
9	CTOT01	2
9	CTOT01	1.4196
9	CTOT01	0.749625
9	CTOT01	5.79075
9	CTOT01	0.66
9	CTOT01	0.14
9	CTOT01	0.7
9	Healthy	0.32
9	Healthy	0.278784
9	Healthy	0.52
9	Healthy	1.54
9	Healthy	0.279117
9	Healthy	3.48
9	Healthy	0.398162
9	Healthy	0.635017
9	Healthy	0.694303
9	Healthy	0.18
9	Healthy	1.05937
9	Healthy	0.26
9	Healthy	0.3
9	Healthy	5.16
9	Healthy	0.54
9	Healthy	0.84
9	Healthy	0.78
9	Healthy	1.06
9	Healthy	2.76
9	Healthy	1.54767
10	CTOT01	0.28
10	CTOT01	0.24
10	CTOT01	0.84
10	CTOT01	0.7
10	CTOT01	0.7
10	CTOT01	1.02
10	CTOT01	0.56
10	CTOT01	0.36
10	CTOT01	0.460948
10	CTOT01	2.98
10	CTOT01	1.9
10	CTOT01	1.82
10	CTOT01	0.28
10	CTOT01	0.250912
10	CTOT01	0.8
10	CTOT01	0.34
10	CTOT01	0.74
10	CTOT01	0.84
10	CTOT01	1.14728
10	CTOT01	1.15124
10	CTOT01	0.14
10	CTOT01	0.58
10	CTOT01	2.06
10	CTOT01	1.37689
10	CTOT01	1.051
10	CTOT01	1.9492
10	CTOT01	1.31818
10	CTOT01	0.832683
10	CTOT01	1.02
10	CTOT01	0.64
10	CTOT01	3.45821
10	CTOT01	0.32
10	CTOT01	0.54
10	CTOT01	1.1
10	CTOT01	0.84
10	CTOT01	0.56
10	CTOT01	1.17346
10	CTOT01	1.1
10	CTOT01	1.68
10	CTOT01	0.96
10	CTOT01	1.62395
10	CTOT01	0.18
10	CTOT01	0.18
10	CTOT01	0.22
10	CTOT01	1.66
10	CTOT01	0.38
10	CTOT01	0.52
10	CTOT01	0.852827
10	CTOT01	1.30218
10	CTOT01	0.48
10	CTOT01	3.98406
10	CTOT01	0.04
10	CTOT01	0.96
10	CTOT01	0.5
10	CTOT01	0.52
10	CTOT01	1.1
10	CTOT01	0.44
10	CTOT01	1.02
10	CTOT01	2.37581
10	CTOT01	1.42714
10	CTOT01	0.58
10	CTOT01	0.46
10	CTOT01	0.441548
10	CTOT01	0.270819
10	CTOT01	0.4
10	CTOT01	0.2
10	CTOT01	0.44
10	CTOT01	0.46
10	CTOT01	0.6
10	CTOT01	0.1
10	CTOT01	0.42
10	CTOT01	0.76
10	CTOT01	0.26
10	CTOT01	0.48
10	CTOT01	1.04
10	CTOT01	0.44
10	CTOT01	0.18
10	CTOT01	0.86
10	CTOT01	0.56
10	CTOT01	0.8
10	CTOT01	2.02
10	CTOT01	1.46
10	CTOT01	0.88
10	CTOT01	0.42
10	CTOT01	1.28
10	CTOT01	0.82
10	CTOT01	3.17552
10	CTOT01	0.14
10	CTOT01	0.2
10	CTOT01	1.28
10	CTOT01	8.02644
10	CTOT01	0.92
10	CTOT01	0.7
10	CTOT01	0.82
10	CTOT01	0.38
10	CTOT01	1.77685
10	CTOT01	0.08
10	CTOT01	1.78571
10	CTOT01	3.14
10	CTOT01	0.52
10	CTOT01	0.737101
10	CTOT01	0.509745
10	CTOT01	0.583942
10	CTOT01	0.36
10	CTOT01	0.12
10	CTOT01	0.96
10	Healthy	0.22
10	Healthy	1.8121
10	Healthy	1.58
10	Healthy	2.32
10	Healthy	5.37935
10	Healthy	2.48
10	Healthy	1.92956
10	Healthy	1.39099
10	Healthy	2.16459
10	Healthy	1.56
10	Healthy	3.35058
10	Healthy	1.28
10	Healthy	0.7
10	Healthy	2.78
10	Healthy	2.48
10	Healthy	1.78
10	Healthy	2.18
10	Healthy	1.8
10	Healthy	3.92
10	Healthy	2.93025
11	CTOT01	2.52
11	CTOT01	1.22
11	CTOT01	8.12
11	CTOT01	17.2
11	CTOT01	16.16
11	CTOT01	18.52
11	CTOT01	5.52
11	CTOT01	2.24
11	CTOT01	1.22919
11	CTOT01	3.3
11	CTOT01	4.16
11	CTOT01	2.88
11	CTOT01	9.82
11	CTOT01	10.6068
11	CTOT01	9.78
11	CTOT01	7.1
11	CTOT01	1.58
11	CTOT01	1.68
11	CTOT01	1.73426
11	CTOT01	1.03837
11	CTOT01	5.94
11	CTOT01	12.24
11	CTOT01	14.46
11	CTOT01	2.40281
11	CTOT01	14.034
11	CTOT01	2.24454
11	CTOT01	5
11	CTOT01	4.68384
11	CTOT01	3
11	CTOT01	24.7
11	CTOT01	26.513
11	CTOT01	28.88
11	CTOT01	25.6
11	CTOT01	8.28
11	CTOT01	9.38
11	CTOT01	5.8
11	CTOT01	7.59548
11	CTOT01	9.62
11	CTOT01	8.68
11	CTOT01	9.66
11	CTOT01	6.39432
11	CTOT01	9.84
11	CTOT01	9.46
11	CTOT01	2.86
11	CTOT01	4.46
11	CTOT01	8.78
11	CTOT01	3.42
11	CTOT01	4.11793
11	CTOT01	2.37457
11	CTOT01	6.62
11	CTOT01	3.18725
11	CTOT01	9.84
11	CTOT01	17.8
11	CTOT01	10.26
11	CTOT01	2.6
11	CTOT01	5.38
11	CTOT01	2.46
11	CTOT01	8.68
11	CTOT01	4.80562
11	CTOT01	3.9598
11	CTOT01	7.92
11	CTOT01	7.42
11	CTOT01	4.96215
11	CTOT01	6.83819
11	CTOT01	12.9
11	CTOT01	3.12
11	CTOT01	5.24
11	CTOT01	4.64
11	CTOT01	3.76
11	CTOT01	3.44
11	CTOT01	9.58
11	CTOT01	3.76
11	CTOT01	13.26
11	CTOT01	7.6
11	CTOT01	4.42
11	CTOT01	16.8
11	CTOT01	8.7
11	CTOT01	16.76
11	CTOT01	17.42
11	CTOT01	13.28
11	CTOT01	7.12
11	CTOT01	10.6
11	CTOT01	6.72
11	CTOT01	16.92
11	CTOT01	3.42
11	CTOT01	4.4
11	CTOT01	1.21247
11	CTOT01	12.7
11	CTOT01	10.24
11	CTOT01	27.7
11	CTOT01	10.9065
11	CTOT01	6.44
11	CTOT01	5.46
11	CTOT01	4.68
11	CTOT01	24.08
11	CTOT01	4.02404
11	CTOT01	7.06
11	CTOT01	8.92857
11	CTOT01	1.2
11	CTOT01	3.04
11	CTOT01	3.4944
11	CTOT01	5.09745
11	CTOT01	1.21655
11	CTOT01	0.32
11	CTOT01	1.54
11	CTOT01	3.12
11	Healthy	2.1
11	Healthy	2.31391
11	Healthy	20.38
11	Healthy	0.82
11	Healthy	4.59274
11	Healthy	2.94
11	Healthy	0.796325
11	Healthy	10.1905
11	Healthy	5.69737
11	Healthy	19.82
11	Healthy	7.68662
11	Healthy	6.6
11	Healthy	16.2
11	Healthy	9.64
11	Healthy	3.82
11	Healthy	8
11	Healthy	9.84
11	Healthy	14.94
11	Healthy	13.54
11	Healthy	4.60173
12	CTOT01	2.28
12	CTOT01	1.54
12	CTOT01	6.46
12	CTOT01	5.4
12	CTOT01	15.48
12	CTOT01	16.06
12	CTOT01	4.16
12	CTOT01	3.18
12	CTOT01	3.1242
12	CTOT01	3.2
12	CTOT01	3.04
12	CTOT01	3.72
12	CTOT01	8.4
12	CTOT01	9.58029
12	CTOT01	8.44
12	CTOT01	4.34
12	CTOT01	4.94
12	CTOT01	4.24
12	CTOT01	5.04269
12	CTOT01	7.72009
12	CTOT01	10.98
12	CTOT01	1.92
12	CTOT01	4.66
12	CTOT01	2.32181
12	CTOT01	6.42968
12	CTOT01	2.59894
12	CTOT01	5.27273
12	CTOT01	10.1483
12	CTOT01	8.88
12	CTOT01	6.3
12	CTOT01	4.89914
12	CTOT01	5.14
12	CTOT01	6
12	CTOT01	10.74
12	CTOT01	11.62
12	CTOT01	3.62
12	CTOT01	5.39791
12	CTOT01	7.8
12	CTOT01	5.5
12	CTOT01	3.68
12	CTOT01	2.71505
12	CTOT01	7.42
12	CTOT01	14.3
12	CTOT01	4.12
12	CTOT01	4.6
12	CTOT01	6.42
12	CTOT01	12.78
12	CTOT01	6.74951
12	CTOT01	1.18728
12	CTOT01	9.94
12	CTOT01	3.58566
12	CTOT01	9.32
12	CTOT01	8.4
12	CTOT01	4.52
12	CTOT01	4.06
12	CTOT01	7.42
12	CTOT01	7.58
12	CTOT01	4.58
12	CTOT01	2.37581
12	CTOT01	1.76884
12	CTOT01	4.88
12	CTOT01	7.98
12	CTOT01	4.31034
12	CTOT01	3.85917
12	CTOT01	7.88
12	CTOT01	7.2
12	CTOT01	8.92
12	CTOT01	4.36
12	CTOT01	2.68
12	CTOT01	4.66
12	CTOT01	2.22
12	CTOT01	2.92
12	CTOT01	2.5
12	CTOT01	2.54
12	CTOT01	3.38
12	CTOT01	7.56
12	CTOT01	6.96
12	CTOT01	9.2
12	CTOT01	14.46
12	CTOT01	8.66
12	CTOT01	2.46
12	CTOT01	13.5
12	CTOT01	12.1
12	CTOT01	9
12	CTOT01	5.62
12	CTOT01	24.82
12	CTOT01	2.194
12	CTOT01	7.7
12	CTOT01	5.76
12	CTOT01	4.78
12	CTOT01	4.24929
12	CTOT01	6.3
12	CTOT01	3.44
12	CTOT01	6.14
12	CTOT01	9.22
12	CTOT01	2.06428
12	CTOT01	17.02
12	CTOT01	4.01786
12	CTOT01	1.5
12	CTOT01	3
12	CTOT01	2.6208
12	CTOT01	5.18741
12	CTOT01	0.875912
12	CTOT01	0.8
12	CTOT01	3.06
12	CTOT01	3.54
12	Healthy	3.08
12	Healthy	1.05938
12	Healthy	9.32
12	Healthy	5.62
12	Healthy	3.19716
12	Healthy	7.4
12	Healthy	2.87902
12	Healthy	6.5316
12	Healthy	7.69859
12	Healthy	3.84
12	Healthy	10.6923
12	Healthy	3.9
12	Healthy	7.72
12	Healthy	10.52
12	Healthy	9.72
12	Healthy	17.44
12	Healthy	7.46
12	Healthy	3.64
12	Healthy	4.04
12	Healthy	1.30004
13	CTOT01	0.22
13	CTOT01	0.14
13	CTOT01	0.2
13	CTOT01	27.7
13	CTOT01	0.34
13	CTOT01	0.4
13	CTOT01	0.62
13	CTOT01	1.58
13	CTOT01	2.71447
13	CTOT01	0.14
13	CTOT01	0.12
13	CTOT01	1.22
13	CTOT01	1.84763
13	CTOT01	0.42
13	CTOT01	0.76
13	CTOT01	1
13	CTOT01	0.7
13	CTOT01	0.133404
13	CTOT01	0.0902935
13	CTOT01	0.02
13	CTOT01	27.58
13	CTOT01	0.02
13	CTOT01	15.3078
13	CTOT01	3.83308
13	CTOT01	1.89014
13	CTOT01	5.68182
13	CTOT01	0.0520427
13	CTOT01	0.24
13	CTOT01	0.26
13	CTOT01	0.384246
13	CTOT01	0.04
13	CTOT01	0.98
13	CTOT01	1.94
13	CTOT01	0.0213356
13	CTOT01	0.38
13	CTOT01	0.1
13	CTOT01	0.14
13	CTOT01	0.202994
13	CTOT01	0.04
13	CTOT01	0.38
13	CTOT01	0.16
13	CTOT01	0.16
13	CTOT01	0.24
13	CTOT01	0.68
13	CTOT01	0.0974659
13	CTOT01	11.8728
13	CTOT01	0.14
13	CTOT01	0.46
13	CTOT01	1.96
13	CTOT01	4.22
13	CTOT01	1.1
13	CTOT01	0.32
13	CTOT01	0.96
13	CTOT01	1.2419
13	CTOT01	7.29648
13	CTOT01	0.02
13	CTOT01	0.18
13	CTOT01	0.0420521
13	CTOT01	0.812458
13	CTOT01	1.42
13	CTOT01	0.04
13	CTOT01	0.04
13	CTOT01	1.8
13	CTOT01	0.72
13	CTOT01	0.02
13	CTOT01	23.56
13	CTOT01	33.98
13	CTOT01	44.34
13	CTOT01	21.92
13	CTOT01	0.16
13	CTOT01	1.28
13	CTOT01	0.02
13	CTOT01	1.8
13	CTOT01	1.58
13	CTOT01	0.04
13	CTOT01	5.7
13	CTOT01	1.34
13	CTOT01	0.48
13	CTOT01	0.12
13	CTOT01	1.96
13	CTOT01	0.26
13	CTOT01	1.44342
13	CTOT01	0.22
13	CTOT01	0.26
13	CTOT01	0.22
13	CTOT01	3.25779
13	CTOT01	0.16
13	CTOT01	0.3
13	CTOT01	3.96
13	CTOT01	0.1
13	CTOT01	9.95558
13	CTOT01	0.38
13	CTOT01	2.67857
13	CTOT01	1.82
13	CTOT01	3.52
13	CTOT01	0.600601
13	CTOT01	4.13793
13	CTOT01	0.194647
13	CTOT01	0.96
13	CTOT01	8.06
13	Healthy	0.02
13	Healthy	0.278784
13	Healthy	0.2
13	Healthy	22.8
13	Healthy	1.44633
13	Healthy	0.34
13	Healthy	0.643185
13	Healthy	4.05201
13	Healthy	7.49438
13	Healthy	0.2
13	Healthy	15.7182
13	Healthy	13.1
13	Healthy	0.82
13	Healthy	0.38
13	Healthy	0.46
13	Healthy	5.24
13	Healthy	6.84
13	Healthy	0.26
13	Healthy	6.26
13	Healthy	13.9703
14	CTOT01	0.02
14	CTOT01	0.02
14	CTOT01	0.12
14	CTOT01	0.42
14	CTOT01	0.46
14	CTOT01	0.06
14	CTOT01	0.1
14	CTOT01	0.307298
14	CTOT01	0.04
14	CTOT01	0.04
14	CTOT01	0.04
14	CTOT01	0.02
14	CTOT01	0.0456204
14	CTOT01	0.46
14	CTOT01	1.12
14	CTOT01	0.04
14	CTOT01	0.12
14	CTOT01	0.74
14	CTOT01	0.674946
14	CTOT01	0.741886
14	CTOT01	3.42587
14	CTOT01	8.86364
14	CTOT01	0.0260213
14	CTOT01	0.04
14	CTOT01	0.08
14	CTOT01	0.0960615
14	CTOT01	0.02
14	CTOT01	1.2
14	CTOT01	1.06
14	CTOT01	0.04
14	CTOT01	0.02
14	CTOT01	0.02
14	CTOT01	0.101497
14	CTOT01	0.02
14	CTOT01	0.12
14	CTOT01	31.2
14	CTOT01	6.94
14	CTOT01	0.64
14	CTOT01	0.36
14	CTOT01	0.76599
14	CTOT01	0.02
14	CTOT01	0.92
14	CTOT01	0.12
14	CTOT01	1.32
14	CTOT01	0.42
14	CTOT01	0.24
14	CTOT01	8.12
14	CTOT01	4.42765
14	CTOT01	0.281407
14	CTOT01	0.02
14	CTOT01	0.04
14	CTOT01	0.0210261
14	CTOT01	0.04
14	CTOT01	0.06
14	CTOT01	0.08
14	CTOT01	0.08
14	CTOT01	0.32
14	CTOT01	0.58
14	CTOT01	0.74
14	CTOT01	0.04
14	CTOT01	0.26
14	CTOT01	0.6
14	CTOT01	0.46
14	CTOT01	0.02
14	CTOT01	1.06
14	CTOT01	0.04
14	CTOT01	0.06
14	CTOT01	0.24
14	CTOT01	0.288684
14	CTOT01	0.02
14	CTOT01	0.04
14	CTOT01	0.02
14	CTOT01	0.236072
14	CTOT01	0.08
14	CTOT01	0.02
14	CTOT01	0.0261301
14	CTOT01	0.02
14	CTOT01	0.0892857
14	CTOT01	0.26
14	CTOT01	0.46
14	CTOT01	0.4641
14	CTOT01	0.7
14	CTOT01	0.02
14	Healthy	0.0836353
14	Healthy	0.78
14	Healthy	0.152246
14	Healthy	0.04
14	Healthy	0.306279
14	Healthy	0.0907167
14	Healthy	4.73759
14	Healthy	0.04
14	Healthy	0.197093
14	Healthy	0.94
14	Healthy	0.86
14	Healthy	0.04
14	Healthy	2.44
14	Healthy	0.84
14	Healthy	0.34
14	Healthy	0.02
14	Healthy	0.02
14	Healthy	0.557161
15	CTOT01	0.06
15	CTOT01	0.04
15	CTOT01	0.32
15	CTOT01	0.5
15	CTOT01	0.32
15	CTOT01	0.38
15	CTOT01	14.24
15	CTOT01	0.8
15	CTOT01	1.40845
15	CTOT01	0.1
15	CTOT01	0.62
15	CTOT01	0.28
15	CTOT01	0.479015
15	CTOT01	0.3
15	CTOT01	0.66
15	CTOT01	2.6
15	CTOT01	4.28
15	CTOT01	0.0533618
15	CTOT01	0.0677201
15	CTOT01	0.06
15	CTOT01	0.12
15	CTOT01	8.45032
15	CTOT01	3.15301
15	CTOT01	0.0590667
15	CTOT01	0.227273
15	CTOT01	0.130107
15	CTOT01	0.06
15	CTOT01	0.22
15	CTOT01	0.288184
15	CTOT01	0.14
15	CTOT01	0.84
15	CTOT01	1.1
15	CTOT01	0.02
15	CTOT01	0.0213356
15	CTOT01	1.04
15	CTOT01	0.46
15	CTOT01	0.18
15	CTOT01	0.17762
15	CTOT01	0.14
15	CTOT01	0.02
15	CTOT01	0.48
15	CTOT01	0.54
15	CTOT01	37.36
15	CTOT01	5.14
15	CTOT01	1.6
15	CTOT01	2.28
15	CTOT01	0.18
15	CTOT01	6.78
15	CTOT01	1.28
15	CTOT01	0.3
15	CTOT01	0.431965
15	CTOT01	0.321608
15	CTOT01	0.22
15	CTOT01	0.24
15	CTOT01	0.147183
15	CTOT01	0.2
15	CTOT01	32.48
15	CTOT01	19.96
15	CTOT01	1.14
15	CTOT01	0.94
15	CTOT01	0.02
15	CTOT01	0.1
15	CTOT01	0.3
15	CTOT01	0.14
15	CTOT01	0.08
15	CTOT01	0.4
15	CTOT01	0.44
15	CTOT01	2.7
15	CTOT01	0.1
15	CTOT01	0.08
15	CTOT01	0.28
15	CTOT01	0.08
15	CTOT01	0.115473
15	CTOT01	0.22
15	CTOT01	0.6
15	CTOT01	0.1
15	CTOT01	0.708215
15	CTOT01	0.04
15	CTOT01	0.02
15	CTOT01	0.38
15	CTOT01	0.02
15	CTOT01	7.91743
15	CTOT01	0.1
15	CTOT01	1.07143
15	CTOT01	0.48
15	CTOT01	0.22
15	CTOT01	0.0819001
15	CTOT01	0.23988
15	CTOT01	0.0973236
15	CTOT01	2.62
15	CTOT01	0.1
15	CTOT01	3.68
15	Healthy	1.22
15	Healthy	1.44968
15	Healthy	0.02
15	Healthy	1.6
15	Healthy	0.3
15	Healthy	0.183767
15	Healthy	1.67449
15	Healthy	0.88
15	Healthy	0.615915
15	Healthy	0.4
15	Healthy	1.02
15	Healthy	0.12
15	Healthy	1.5
15	Healthy	0.38
15	Healthy	1.06
15	Healthy	0.3
15	Healthy	0.52
15	Healthy	6.41766
16	CTOT01	4.18
16	CTOT01	1.38
16	CTOT01	0.64
16	CTOT01	1.38
16	CTOT01	4.08
16	CTOT01	5.9
16	CTOT01	21.6
16	CTOT01	2.28
16	CTOT01	5.19846
16	CTOT01	0.34
16	CTOT01	0.66
16	CTOT01	2.64
16	CTOT01	12
16	CTOT01	12.7965
16	CTOT01	1.26
16	CTOT01	1.5
16	CTOT01	10.3
16	CTOT01	14.72
16	CTOT01	1.254
16	CTOT01	2.7991
16	CTOT01	0.02
16	CTOT01	5.02
16	CTOT01	0.24
16	CTOT01	2.83477
16	CTOT01	3.86399
16	CTOT01	6.43828
16	CTOT01	7.95455
16	CTOT01	1.69139
16	CTOT01	1.12
16	CTOT01	0.48
16	CTOT01	1.05668
16	CTOT01	0.38
16	CTOT01	0.4
16	CTOT01	5.56
16	CTOT01	6.46
16	CTOT01	0.12
16	CTOT01	0.0853424
16	CTOT01	1.62
16	CTOT01	1.6
16	CTOT01	1.28
16	CTOT01	2.51205
16	CTOT01	0.02
16	CTOT01	6.88
16	CTOT01	3.4
16	CTOT01	3.82
16	CTOT01	11.06
16	CTOT01	2.26
16	CTOT01	0.146199
16	CTOT01	4.59594
16	CTOT01	1.48
16	CTOT01	0.796813
16	CTOT01	5.16
16	CTOT01	6.68
16	CTOT01	2.8
16	CTOT01	0.18
16	CTOT01	2.38
16	CTOT01	3.9
16	CTOT01	10.98
16	CTOT01	9.44924
16	CTOT01	5.20603
16	CTOT01	0.38
16	CTOT01	6.8
16	CTOT01	7.54836
16	CTOT01	0.880162
16	CTOT01	0.46
16	CTOT01	0.02
16	CTOT01	0.08
16	CTOT01	1.32
16	CTOT01	2.16
16	CTOT01	0.02
16	CTOT01	7.36
16	CTOT01	8.6
16	CTOT01	4.28
16	CTOT01	3.94
16	CTOT01	0.48
16	CTOT01	1.66
16	CTOT01	0.12
16	CTOT01	2.24
16	CTOT01	1.12
16	CTOT01	1
16	CTOT01	7.66
16	CTOT01	0.64
16	CTOT01	0.6
16	CTOT01	0.16
16	CTOT01	1.34
16	CTOT01	0.34
16	CTOT01	34.873
16	CTOT01	0.66
16	CTOT01	0.78
16	CTOT01	0.24
16	CTOT01	4.91029
16	CTOT01	0.62
16	CTOT01	0.42
16	CTOT01	1.86
16	CTOT01	0.32
16	CTOT01	3.08336
16	CTOT01	1.14
16	CTOT01	6.875
16	CTOT01	3.04
16	CTOT01	1.08
16	CTOT01	0.4914
16	CTOT01	2.18891
16	CTOT01	1.99513
16	CTOT01	31.92
16	CTOT01	1.8
16	CTOT01	27.84
16	Healthy	0.72
16	Healthy	2.56482
16	Healthy	0.94
16	Healthy	32.48
16	Healthy	7.51078
16	Healthy	0.44
16	Healthy	2.26646
16	Healthy	2.23768
16	Healthy	7.63733
16	Healthy	1.86
16	Healthy	5.32151
16	Healthy	1.76
16	Healthy	1.06
16	Healthy	0.9
16	Healthy	7.02
16	Healthy	4.06
16	Healthy	3.66
16	Healthy	1.34
16	Healthy	3.4
16	Healthy	30.7883

## Sheet: Fig 3B
Population	Conditions	%CD107a+	Patient ID	Time
NKG2A+KIR+	PBMC only	27.6842	01_003	12-18 mo post-transplant
NKG2A+KIR+	PBMC + B cells	39.1126	01_003	12-18 mo post-transplant
NKG2A+KIR+	PBMC only	6.6067	01_003	Pre-transplant
NKG2A+KIR+	PBMC + B cells	15.9038	01_003	Pre-transplant
NKG2A+KIR+	PBMC + B cells	26.8435	01_009	Pre-transplant
NKG2A+KIR+	PBMC only	10.7593	01_009	Pre-transplant
NKG2A+KIR+	PBMC + B cells	29.0676	01_014	Pre-transplant
NKG2A+KIR+	PBMC only	18.1214	01_014	Pre-transplant
NKG2A+KIR+	PBMC only	8.5884	01_022	Pre-transplant
NKG2A+KIR+	PBMC only	7.1274	01_022	12-18 mo post-transplant
NKG2A+KIR+	PBMC + B cells	10.4765	01_022	12-18 mo post-transplant
NKG2A+KIR+	PBMC + B cells	16.2247	01_022	Pre-transplant
NKG2A+KIR+	PBMC + B cells	29.7619	01_023	Pre-transplant
NKG2A+KIR+	PBMC only	22.6124	01_023	Pre-transplant
NKG2A+KIR+	PBMC only	7.6672	01_024	12-18 mo post-transplant
NKG2A+KIR+	PBMC + B cells	14.0436	01_024	12-18 mo post-transplant
NKG2A+KIR+	PBMC only	5.6398	01_024	Pre-transplant
NKG2A+KIR+	PBMC + B cells	20.1559	01_024	Pre-transplant
NKG2A+KIR+	PBMC only	36.7444	01_025	6 mo post-transplant
NKG2A+KIR+	PBMC + B cells	37.4091	01_025	Pre-transplant
NKG2A+KIR+	PBMC only	34.9636	01_025	Pre-transplant
NKG2A+KIR+	PBMC + B cells	37.9485	01_025	6 mo post-transplant
NKG2A+KIR+	PBMC only	18.8989	01_028	Pre-transplant
NKG2A+KIR+	PBMC + B cells	33.0633	01_028	Pre-transplant
NKG2A+KIR+	PBMC + B cells	32.4341	01_029	Pre-transplant
NKG2A+KIR+	PBMC only	27.1976	01_029	Pre-transplant
NKG2A+KIR+	PBMC + B cells	15.5875	01_029	6 mo post-transplant
NKG2A+KIR+	PBMC only	19.5084	01_029	6 mo post-transplant
NKG2A+KIR+	PBMC + B cells	12.067	01_030	Pre-transplant
NKG2A+KIR+	PBMC only	7.3529	01_030	Pre-transplant
NKG2A+KIR+	PBMC only	5.5128	01_032	Pre-transplant
NKG2A+KIR+	PBMC + B cells	13.0491	01_032	Pre-transplant
NKG2A+KIR+	PBMC + B cells	30.9224	01_033	6 mo post-transplant
NKG2A+KIR+	PBMC only	15.3911	01_033	Pre-transplant
NKG2A+KIR+	PBMC only	14.8483	01_033	6 mo post-transplant
NKG2A+KIR+	PBMC + B cells	38.3691	01_033	Pre-transplant
NKG2A+KIR+	PBMC + B cells	38.1679	01_034	Pre-transplant
NKG2A+KIR+	PBMC only	21.6176	01_034	Pre-transplant
NKG2A+KIR+	PBMC + B cells	43.5154	01_034	6 mo post-transplant
NKG2A+KIR+	PBMC only	21.694	01_034	6 mo post-transplant
NKG2A+KIR+	PBMC + B cells	31.3088	01_035	Pre-transplant
NKG2A+KIR+	PBMC only	22.1194	01_035	Pre-transplant
NKG2A+KIR+	PBMC only	1.2093	01_037	Pre-transplant
NKG2A+KIR+	PBMC + B cells	2.6208	01_037	Pre-transplant
NKG2A+KIR+	PBMC + B cells	8.3458	01_042	Pre-transplant
NKG2A+KIR+	PBMC only	4.8064	01_042	Pre-transplant
NKG2A+KIR+	PBMC + B cells	23.2143	02_004	Pre-transplant
NKG2A+KIR+	PBMC only	19.6013	02_004	Pre-transplant
NKG2A+KIR+	PBMC only	13.1965	02_004	6 mo post-transplant
NKG2A+KIR+	PBMC + B cells	13.1833	02_004	6 mo post-transplant
NKG2A+KIR+	PBMC + B cells	25.9291	02_005	Pre-transplant
NKG2A+KIR+	PBMC only	14.7134	02_005	Pre-transplant
NKG2A+KIR+	PBMC + B cells	16.355	02_005	6 mo post-transplant
NKG2A+KIR+	PBMC only	8.4726	02_005	6 mo post-transplant
NKG2A+KIR+	PBMC only	7.438	02_013	12-18 mo post-transplant
NKG2A+KIR+	PBMC + B cells	14.7727	02_013	12-18 mo post-transplant
NKG2A+KIR+	PBMC only	13.9759	02_013	Pre-transplant
NKG2A+KIR+	PBMC + B cells	25.4054	02_013	Pre-transplant
NKG2A+KIR+	PBMC + B cells	41.3568	02_016	Pre-transplant
NKG2A+KIR+	PBMC only	10.3081	02_016	6 mo post-transplant
NKG2A+KIR+	PBMC + B cells	29.3893	02_016	6 mo post-transplant
NKG2A+KIR+	PBMC only	16.4889	02_016	Pre-transplant
NKG2A+KIR+	PBMC only	11.2469	02_017	Pre-transplant
NKG2A+KIR+	PBMC only	7.5336	02_017	12-18 mo post-transplant
NKG2A+KIR+	PBMC + B cells	15.4485	02_017	Pre-transplant
NKG2A+KIR+	PBMC + B cells	11.2551	02_017	12-18 mo post-transplant
NKG2A+KIR+	PBMC only	24.3322	03_001	12-18 mo post-transplant
NKG2A+KIR+	PBMC + B cells	17.5019	03_001	Pre-transplant
NKG2A+KIR+	PBMC only	11.161	03_001	Pre-transplant
NKG2A+KIR+	PBMC + B cells	39.9682	03_001	12-18 mo post-transplant
NKG2A+KIR+	PBMC only	11.1111	03_008	Pre-transplant
NKG2A+KIR+	PBMC + B cells	18.5579	03_008	6 mo post-transplant
NKG2A+KIR+	PBMC only	11.0193	03_008	6 mo post-transplant
NKG2A+KIR+	PBMC + B cells	18.7789	03_008	Pre-transplant
NKG2A+KIR+	PBMC only	25.3023	03_015	Pre-transplant
NKG2A+KIR+	PBMC + B cells	44.9566	03_015	Pre-transplant
NKG2A+KIR+	PBMC only	15.7461	03_016	Pre-transplant
NKG2A+KIR+	PBMC + B cells	21.2766	03_016	Pre-transplant
NKG2A+KIR+	PBMC only	21.5431	03_021	Pre-transplant
NKG2A+KIR+	PBMC + B cells	23.7193	03_021	12-18 mo post-transplant
NKG2A+KIR+	PBMC + B cells	32.2222	03_021	Pre-transplant
NKG2A+KIR+	PBMC only	15.8299	03_021	12-18 mo post-transplant
NKG2A+KIR+	PBMC + B cells	33.7079	03_026	Pre-transplant
NKG2A+KIR+	PBMC only	16.3133	03_026	Pre-transplant
NKG2A+KIR+	PBMC + B cells	26.8959	03_028	Pre-transplant
NKG2A+KIR+	PBMC only	14.2032	03_028	Pre-transplant
NKG2A+KIR+	PBMC + B cells	46.3473	03_036	Pre-transplant
NKG2A+KIR+	PBMC only	28.1853	03_036	12-18 mo post-transplant
NKG2A+KIR+	PBMC only	30.9091	03_036	Pre-transplant
NKG2A+KIR+	PBMC + B cells	20	03_036	12-18 mo post-transplant
NKG2A+KIR+	PBMC + B cells	28.0252	03_037	Pre-transplant
NKG2A+KIR+	PBMC + B cells	21.4286	03_037	6 mo post-transplant
NKG2A+KIR+	PBMC only	12.3052	03_037	Pre-transplant
NKG2A+KIR+	PBMC only	5.2632	03_037	6 mo post-transplant
NKG2A+KIR+	PBMC only	7.0352	03_040	12-18 mo post-transplant
NKG2A+KIR+	PBMC only	5.5681	03_040	Pre-transplant
NKG2A+KIR+	PBMC + B cells	15.1709	03_040	12-18 mo post-transplant
NKG2A+KIR+	PBMC + B cells	21.9434	03_040	Pre-transplant
NKG2A+KIR+	PBMC + B cells	34.1514	03_041	Pre-transplant
NKG2A+KIR+	PBMC only	20.7248	03_041	Pre-transplant
NKG2A+KIR+	PBMC + B cells	47.7677	03_042	Pre-transplant
NKG2A+KIR+	PBMC only	33.0906	03_042	Pre-transplant
NKG2A+KIR+	PBMC + B cells	17.1902	03_048	12-18 mo post-transplant
NKG2A+KIR+	PBMC + B cells	9.6726	03_048	Pre-transplant
NKG2A+KIR+	PBMC only	12.9925	03_048	12-18 mo post-transplant
NKG2A+KIR+	PBMC only	7.2598	03_048	Pre-transplant
NKG2A+KIR+	PBMC + B cells	60.5754	03_050	Pre-transplant
NKG2A+KIR+	PBMC only	42.0875	03_050	Pre-transplant
NKG2A+KIR+	PBMC + B cells	47.3251	03_050	6 mo post-transplant
NKG2A+KIR+	PBMC only	25.9414	03_050	6 mo post-transplant
NKG2A+KIR+	PBMC only	10.9195	03_057	Pre-transplant
NKG2A+KIR+	PBMC + B cells	11.9883	03_057	Pre-transplant
NKG2A+KIR+	PBMC + B cells	25.3033	04_009	Pre-transplant
NKG2A+KIR+	PBMC only	24.2819	04_009	Pre-transplant
NKG2A+KIR+	PBMC only	2.8107	04_028	Pre-transplant
NKG2A+KIR+	PBMC + B cells	7.1429	04_028	Pre-transplant
NKG2A+KIR+	PBMC + B cells	14.562	04_028	6 mo post-transplant
NKG2A+KIR+	PBMC only	11.5192	04_028	6 mo post-transplant
NKG2A+KIR+	PBMC only	0.8086	05_001	Pre-transplant
NKG2A+KIR+	PBMC + B cells	1.2048	05_001	Pre-transplant
NKG2A+KIR+	PBMC + B cells	20.2354	05_001	6 mo post-transplant
NKG2A+KIR+	PBMC only	12.4804	05_001	6 mo post-transplant
NKG2A+KIR+	PBMC only	3.4903	05_006	Pre-transplant
NKG2A+KIR+	PBMC + B cells	7.2941	05_006	Pre-transplant
NKG2A+KIR+	PBMC + B cells	17.5509	05_006	6 mo post-transplant
NKG2A+KIR+	PBMC only	11.0553	05_006	6 mo post-transplant
NKG2A+KIR+	PBMC only	17.8645	05_007	6 mo post-transplant
NKG2A+KIR+	PBMC only	3.9615	05_007	Pre-transplant
NKG2A+KIR+	PBMC + B cells	27.8708	05_007	6 mo post-transplant
NKG2A+KIR+	PBMC + B cells	10.2062	05_007	Pre-transplant
NKG2A+KIR+	PBMC only	23.0361	05_009	Pre-transplant
NKG2A+KIR+	PBMC + B cells	36.6816	05_009	Pre-transplant
NKG2A+KIR+	PBMC + B cells	17.512	05_010	Pre-transplant
NKG2A+KIR+	PBMC only	12.6955	05_010	Pre-transplant
NKG2A+KIR+	PBMC only	8.515	05_013	Pre-transplant
NKG2A+KIR+	PBMC + B cells	8.4538	05_013	Pre-transplant
NKG2A+KIR+	PBMC only	9.0273	05_015	Pre-transplant
NKG2A+KIR+	PBMC + B cells	22.1106	05_015	12-18 mo post-transplant
NKG2A+KIR+	PBMC only	12.3472	05_015	12-18 mo post-transplant
NKG2A+KIR+	PBMC + B cells	9.3643	05_015	Pre-transplant
NKG2A+KIR+	PBMC only	14.9844	05_017	Pre-transplant
NKG2A+KIR+	PBMC + B cells	32.879	05_017	Pre-transplant
NKG2A+KIR+	PBMC + B cells	50.513	05_018	Pre-transplant
NKG2A+KIR+	PBMC only	24.7578	05_018	Pre-transplant
NKG2A+KIR+	PBMC only	0.7908	05_019	Pre-transplant
NKG2A+KIR+	PBMC + B cells	5.4632	05_019	Pre-transplant
NKG2A+KIR+	PBMC + B cells	12.8071	05_021	12-18 mo post-transplant
NKG2A+KIR+	PBMC + B cells	21.9061	05_021	Pre-transplant
NKG2A+KIR+	PBMC only	10.2314	05_021	12-18 mo post-transplant
NKG2A+KIR+	PBMC only	12.2436	05_021	Pre-transplant
NKG2A+KIR+	PBMC only	16.4663	05_025	Pre-transplant
NKG2A+KIR+	PBMC + B cells	26.2006	05_025	Pre-transplant
NKG2A+KIR+	PBMC only	10.8108	05_027	Pre-transplant
NKG2A+KIR+	PBMC + B cells	22.67	05_027	Pre-transplant
NKG2A+KIR+	PBMC + B cells	21.0788	05_028	Pre-transplant
NKG2A+KIR+	PBMC only	15.1404	05_028	Pre-transplant
NKG2A+KIR+	PBMC only	29.4816	05_030	Pre-transplant
NKG2A+KIR+	PBMC + B cells	51.2104	05_030	Pre-transplant
NKG2A+KIR+	PBMC + B cells	26.9599	05_033	12-18 mo post-transplant
NKG2A+KIR+	PBMC only	21.5556	05_033	12-18 mo post-transplant
NKG2A+KIR+	PBMC only	23.968	05_033	Pre-transplant
NKG2A+KIR+	PBMC + B cells	29.4213	05_033	Pre-transplant
NKG2A+KIR+	PBMC + B cells	29.1253	05_036	Pre-transplant
NKG2A+KIR+	PBMC only	13.8693	05_036	Pre-transplant
NKG2A+KIR+	PBMC only	2.1978	05_043	Pre-transplant
NKG2A+KIR+	PBMC + B cells	12.7778	05_043	Pre-transplant
NKG2A+KIR+	PBMC + B cells	5.1351	05_044	Pre-transplant
NKG2A+KIR+	PBMC only	9.2669	05_044	12-18 mo post-transplant
NKG2A+KIR+	PBMC only	2.1579	05_044	Pre-transplant
NKG2A+KIR+	PBMC + B cells	16.4697	05_044	12-18 mo post-transplant
NKG2A+KIR+	PBMC only	13.8462	05_047	12-18 mo post-transplant
NKG2A+KIR+	PBMC + B cells	9.1644	05_047	Pre-transplant
NKG2A+KIR+	PBMC only	4.9113	05_047	Pre-transplant
NKG2A+KIR+	PBMC + B cells	13.8587	05_047	12-18 mo post-transplant
NKG2A+KIR+	PBMC + B cells	30.6676	05_052	12-18 mo post-transplant
NKG2A+KIR+	PBMC + B cells	26.7241	05_052	Pre-transplant
NKG2A+KIR+	PBMC only	10.1646	05_052	Pre-transplant
NKG2A+KIR+	PBMC only	18.0343	05_052	12-18 mo post-transplant
NKG2A+KIR+	PBMC + B cells	17.3505	05_055	Pre-transplant
NKG2A+KIR+	PBMC only	7.3092	05_055	Pre-transplant
NKG2A+KIR+	PBMC only	22.3256	15_003	12-18 mo post-transplant
NKG2A+KIR+	PBMC + B cells	12.7214	15_003	Pre-transplant
NKG2A+KIR+	PBMC only	8.1264	15_003	Pre-transplant
NKG2A+KIR+	PBMC + B cells	25.1101	15_003	12-18 mo post-transplant
NKG2A+KIR+	PBMC + B cells	7.6376	15_004	Pre-transplant
NKG2A+KIR+	PBMC only	5.0839	15_004	Pre-transplant
NKG2A+KIR+	PBMC + B cells	7.4257	15_005	Pre-transplant
NKG2A+KIR+	PBMC + B cells	29.9584	15_005	6 mo post-transplant
NKG2A+KIR+	PBMC only	25.5121	15_005	6 mo post-transplant
NKG2A+KIR+	PBMC only	1.227	15_005	Pre-transplant
NKG2A+KIR+	PBMC + B cells	19.7531	15_006	6 mo post-transplant
NKG2A+KIR+	PBMC + B cells	24.1738	15_006	Pre-transplant
NKG2A+KIR+	PBMC only	18.0824	15_006	Pre-transplant
NKG2A+KIR+	PBMC only	21.6274	15_006	6 mo post-transplant
NKG2A+KIR+	PBMC + B cells	29.2517	15_007	6 mo post-transplant
NKG2A+KIR+	PBMC only	3.8239	15_007	Pre-transplant
NKG2A+KIR+	PBMC only	14.3969	15_007	6 mo post-transplant
NKG2A+KIR+	PBMC + B cells	29.7631	15_007	Pre-transplant
NKG2A+KIR+	PBMC only	27.6166	15_008	Pre-transplant
NKG2A+KIR+	PBMC + B cells	29.0576	15_008	Pre-transplant
NKG2A+KIR+	PBMC only	14.3789	15_011	Pre-transplant
NKG2A+KIR+	PBMC + B cells	25.7959	15_011	Pre-transplant
NKG2A+KIR+	PBMC + B cells	12.1034	15_015	Pre-transplant
NKG2A+KIR+	PBMC only	6.0507	15_015	Pre-transplant
NKG2A+KIR-	PBMC only	22.4323	01_003	12-18 mo post-transplant
NKG2A+KIR-	PBMC + B cells	31.9945	01_003	12-18 mo post-transplant
NKG2A+KIR-	PBMC only	6.1209	01_003	Pre-transplant
NKG2A+KIR-	PBMC + B cells	11.2613	01_003	Pre-transplant
NKG2A+KIR-	PBMC + B cells	20.8791	01_009	Pre-transplant
NKG2A+KIR-	PBMC only	8.2559	01_009	Pre-transplant
NKG2A+KIR-	PBMC + B cells	20.8848	01_014	Pre-transplant
NKG2A+KIR-	PBMC only	15.1141	01_014	Pre-transplant
NKG2A+KIR-	PBMC only	8.5955	01_022	Pre-transplant
NKG2A+KIR-	PBMC only	5.8039	01_022	12-18 mo post-transplant
NKG2A+KIR-	PBMC + B cells	7.6655	01_022	12-18 mo post-transplant
NKG2A+KIR-	PBMC + B cells	11.5539	01_022	Pre-transplant
NKG2A+KIR-	PBMC + B cells	28.9133	01_023	Pre-transplant
NKG2A+KIR-	PBMC only	21.0473	01_023	Pre-transplant
NKG2A+KIR-	PBMC only	12.1212	01_024	12-18 mo post-transplant
NKG2A+KIR-	PBMC + B cells	8.9905	01_024	12-18 mo post-transplant
NKG2A+KIR-	PBMC only	8.6639	01_024	Pre-transplant
NKG2A+KIR-	PBMC + B cells	15.7647	01_024	Pre-transplant
NKG2A+KIR-	PBMC only	30.359	01_025	6 mo post-transplant
NKG2A+KIR-	PBMC + B cells	31.5038	01_025	Pre-transplant
NKG2A+KIR-	PBMC only	34.2025	01_025	Pre-transplant
NKG2A+KIR-	PBMC + B cells	29.5131	01_025	6 mo post-transplant
NKG2A+KIR-	PBMC only	17.6115	01_028	Pre-transplant
NKG2A+KIR-	PBMC + B cells	31.9968	01_028	Pre-transplant
NKG2A+KIR-	PBMC + B cells	24.4181	01_029	Pre-transplant
NKG2A+KIR-	PBMC only	19.4521	01_029	Pre-transplant
NKG2A+KIR-	PBMC + B cells	13.3333	01_029	6 mo post-transplant
NKG2A+KIR-	PBMC only	14.3784	01_029	6 mo post-transplant
NKG2A+KIR-	PBMC + B cells	10.8327	01_030	Pre-transplant
NKG2A+KIR-	PBMC only	7.289	01_030	Pre-transplant
NKG2A+KIR-	PBMC only	4.4826	01_032	Pre-transplant
NKG2A+KIR-	PBMC + B cells	10.7118	01_032	Pre-transplant
NKG2A+KIR-	PBMC + B cells	37.1403	01_033	6 mo post-transplant
NKG2A+KIR-	PBMC only	16.4663	01_033	Pre-transplant
NKG2A+KIR-	PBMC only	17.4545	01_033	6 mo post-transplant
NKG2A+KIR-	PBMC + B cells	43.3643	01_033	Pre-transplant
NKG2A+KIR-	PBMC + B cells	29.703	01_034	Pre-transplant
NKG2A+KIR-	PBMC only	18.6567	01_034	Pre-transplant
NKG2A+KIR-	PBMC + B cells	33.4395	01_034	6 mo post-transplant
NKG2A+KIR-	PBMC only	16.218	01_034	6 mo post-transplant
NKG2A+KIR-	PBMC + B cells	27.8524	01_035	Pre-transplant
NKG2A+KIR-	PBMC only	19.7314	01_035	Pre-transplant
NKG2A+KIR-	PBMC only	1.3857	01_037	Pre-transplant
NKG2A+KIR-	PBMC + B cells	1.3605	01_037	Pre-transplant
NKG2A+KIR-	PBMC + B cells	7.7742	01_042	Pre-transplant
NKG2A+KIR-	PBMC only	5.571	01_042	Pre-transplant
NKG2A+KIR-	PBMC + B cells	19.9134	02_004	Pre-transplant
NKG2A+KIR-	PBMC only	16.8	02_004	Pre-transplant
NKG2A+KIR-	PBMC only	10.1695	02_004	6 mo post-transplant
NKG2A+KIR-	PBMC + B cells	13.806	02_004	6 mo post-transplant
NKG2A+KIR-	PBMC + B cells	27.2563	02_005	Pre-transplant
NKG2A+KIR-	PBMC only	17.433	02_005	Pre-transplant
NKG2A+KIR-	PBMC + B cells	13.9808	02_005	6 mo post-transplant
NKG2A+KIR-	PBMC only	8.9115	02_005	6 mo post-transplant
NKG2A+KIR-	PBMC only	8.4906	02_013	12-18 mo post-transplant
NKG2A+KIR-	PBMC + B cells	20.9524	02_013	12-18 mo post-transplant
NKG2A+KIR-	PBMC only	12.4832	02_013	Pre-transplant
NKG2A+KIR-	PBMC + B cells	22.3738	02_013	Pre-transplant
NKG2A+KIR-	PBMC + B cells	34.9477	02_016	Pre-transplant
NKG2A+KIR-	PBMC only	8.6313	02_016	6 mo post-transplant
NKG2A+KIR-	PBMC + B cells	26.1965	02_016	6 mo post-transplant
NKG2A+KIR-	PBMC only	14.5246	02_016	Pre-transplant
NKG2A+KIR-	PBMC only	12.9424	02_017	Pre-transplant
NKG2A+KIR-	PBMC only	9.5721	02_017	12-18 mo post-transplant
NKG2A+KIR-	PBMC + B cells	14.5332	02_017	Pre-transplant
NKG2A+KIR-	PBMC + B cells	12.095	02_017	12-18 mo post-transplant
NKG2A+KIR-	PBMC only	21.414	03_001	12-18 mo post-transplant
NKG2A+KIR-	PBMC + B cells	18.6598	03_001	Pre-transplant
NKG2A+KIR-	PBMC only	10.7034	03_001	Pre-transplant
NKG2A+KIR-	PBMC + B cells	39.154	03_001	12-18 mo post-transplant
NKG2A+KIR-	PBMC only	10.241	03_008	Pre-transplant
NKG2A+KIR-	PBMC + B cells	16.6667	03_008	6 mo post-transplant
NKG2A+KIR-	PBMC only	9.3385	03_008	6 mo post-transplant
NKG2A+KIR-	PBMC + B cells	19.5489	03_008	Pre-transplant
NKG2A+KIR-	PBMC only	24.456	03_015	Pre-transplant
NKG2A+KIR-	PBMC + B cells	45.8333	03_015	Pre-transplant
NKG2A+KIR-	PBMC only	11.8248	03_016	Pre-transplant
NKG2A+KIR-	PBMC + B cells	17.1588	03_016	Pre-transplant
NKG2A+KIR-	PBMC only	23.0448	03_021	Pre-transplant
NKG2A+KIR-	PBMC + B cells	16.8979	03_021	12-18 mo post-transplant
NKG2A+KIR-	PBMC + B cells	28.731	03_021	Pre-transplant
NKG2A+KIR-	PBMC only	16.0347	03_021	12-18 mo post-transplant
NKG2A+KIR-	PBMC + B cells	25.617	03_026	Pre-transplant
NKG2A+KIR-	PBMC only	14.5849	03_026	Pre-transplant
NKG2A+KIR-	PBMC + B cells	24.0456	03_028	Pre-transplant
NKG2A+KIR-	PBMC only	12.7125	03_028	Pre-transplant
NKG2A+KIR-	PBMC + B cells	39.2936	03_036	Pre-transplant
NKG2A+KIR-	PBMC only	5.6911	03_036	12-18 mo post-transplant
NKG2A+KIR-	PBMC only	25.2449	03_036	Pre-transplant
NKG2A+KIR-	PBMC + B cells	8.7273	03_036	12-18 mo post-transplant
NKG2A+KIR-	PBMC + B cells	23.0177	03_037	Pre-transplant
NKG2A+KIR-	PBMC + B cells	11.5385	03_037	6 mo post-transplant
NKG2A+KIR-	PBMC only	10.9692	03_037	Pre-transplant
NKG2A+KIR-	PBMC only	6.6667	03_037	6 mo post-transplant
NKG2A+KIR-	PBMC only	8.0897	03_040	12-18 mo post-transplant
NKG2A+KIR-	PBMC only	7.908	03_040	Pre-transplant
NKG2A+KIR-	PBMC + B cells	13.1612	03_040	12-18 mo post-transplant
NKG2A+KIR-	PBMC + B cells	20.6044	03_040	Pre-transplant
NKG2A+KIR-	PBMC + B cells	31.7204	03_041	Pre-transplant
NKG2A+KIR-	PBMC only	17.7989	03_041	Pre-transplant
NKG2A+KIR-	PBMC + B cells	41.1914	03_042	Pre-transplant
NKG2A+KIR-	PBMC only	26.5412	03_042	Pre-transplant
NKG2A+KIR-	PBMC + B cells	20.5859	03_048	12-18 mo post-transplant
NKG2A+KIR-	PBMC + B cells	7.5534	03_048	Pre-transplant
NKG2A+KIR-	PBMC only	12.987	03_048	12-18 mo post-transplant
NKG2A+KIR-	PBMC only	5.8962	03_048	Pre-transplant
NKG2A+KIR-	PBMC + B cells	46.7695	03_050	Pre-transplant
NKG2A+KIR-	PBMC only	32.022	03_050	Pre-transplant
NKG2A+KIR-	PBMC + B cells	27.572	03_050	6 mo post-transplant
NKG2A+KIR-	PBMC only	18.543	03_050	6 mo post-transplant
NKG2A+KIR-	PBMC only	9.3439	03_057	Pre-transplant
NKG2A+KIR-	PBMC + B cells	9.8765	03_057	Pre-transplant
NKG2A+KIR-	PBMC + B cells	19.9153	04_009	Pre-transplant
NKG2A+KIR-	PBMC only	22.5601	04_009	Pre-transplant
NKG2A+KIR-	PBMC only	1.7788	04_028	Pre-transplant
NKG2A+KIR-	PBMC + B cells	3.7037	04_028	Pre-transplant
NKG2A+KIR-	PBMC + B cells	13.8193	04_028	6 mo post-transplant
NKG2A+KIR-	PBMC only	8.6044	04_028	6 mo post-transplant
NKG2A+KIR-	PBMC only	1.0989	05_001	Pre-transplant
NKG2A+KIR-	PBMC + B cells	2.8986	05_001	Pre-transplant
NKG2A+KIR-	PBMC + B cells	18.9218	05_001	6 mo post-transplant
NKG2A+KIR-	PBMC only	11.359	05_001	6 mo post-transplant
NKG2A+KIR-	PBMC only	2.2023	05_006	Pre-transplant
NKG2A+KIR-	PBMC + B cells	3.525	05_006	Pre-transplant
NKG2A+KIR-	PBMC + B cells	12.2388	05_006	6 mo post-transplant
NKG2A+KIR-	PBMC only	9.2754	05_006	6 mo post-transplant
NKG2A+KIR-	PBMC only	15.4098	05_007	6 mo post-transplant
NKG2A+KIR-	PBMC only	1.9108	05_007	Pre-transplant
NKG2A+KIR-	PBMC + B cells	29.7674	05_007	6 mo post-transplant
NKG2A+KIR-	PBMC + B cells	6.5476	05_007	Pre-transplant
NKG2A+KIR-	PBMC only	18.2238	05_009	Pre-transplant
NKG2A+KIR-	PBMC + B cells	28.6608	05_009	Pre-transplant
NKG2A+KIR-	PBMC + B cells	13.4436	05_010	Pre-transplant
NKG2A+KIR-	PBMC only	10.6412	05_010	Pre-transplant
NKG2A+KIR-	PBMC only	10.2752	05_013	Pre-transplant
NKG2A+KIR-	PBMC + B cells	9.4118	05_013	Pre-transplant
NKG2A+KIR-	PBMC only	6.7993	05_015	Pre-transplant
NKG2A+KIR-	PBMC + B cells	17.0455	05_015	12-18 mo post-transplant
NKG2A+KIR-	PBMC only	11.7547	05_015	12-18 mo post-transplant
NKG2A+KIR-	PBMC + B cells	8.6779	05_015	Pre-transplant
NKG2A+KIR-	PBMC only	14.5675	05_017	Pre-transplant
NKG2A+KIR-	PBMC + B cells	26.1074	05_017	Pre-transplant
NKG2A+KIR-	PBMC + B cells	45	05_018	Pre-transplant
NKG2A+KIR-	PBMC only	24.2939	05_018	Pre-transplant
NKG2A+KIR-	PBMC only	0.8545	05_019	Pre-transplant
NKG2A+KIR-	PBMC + B cells	5.5075	05_019	Pre-transplant
NKG2A+KIR-	PBMC + B cells	11.0828	05_021	12-18 mo post-transplant
NKG2A+KIR-	PBMC + B cells	18.6258	05_021	Pre-transplant
NKG2A+KIR-	PBMC only	10.5501	05_021	12-18 mo post-transplant
NKG2A+KIR-	PBMC only	13.9226	05_021	Pre-transplant
NKG2A+KIR-	PBMC only	12.675	05_025	Pre-transplant
NKG2A+KIR-	PBMC + B cells	19.2308	05_025	Pre-transplant
NKG2A+KIR-	PBMC only	10.1549	05_027	Pre-transplant
NKG2A+KIR-	PBMC + B cells	19.9449	05_027	Pre-transplant
NKG2A+KIR-	PBMC + B cells	17.0249	05_028	Pre-transplant
NKG2A+KIR-	PBMC only	12.5719	05_028	Pre-transplant
NKG2A+KIR-	PBMC only	23.4605	05_030	Pre-transplant
NKG2A+KIR-	PBMC + B cells	40.9276	05_030	Pre-transplant
NKG2A+KIR-	PBMC + B cells	19.4864	05_033	12-18 mo post-transplant
NKG2A+KIR-	PBMC only	17.6606	05_033	12-18 mo post-transplant
NKG2A+KIR-	PBMC only	19.6832	05_033	Pre-transplant
NKG2A+KIR-	PBMC + B cells	23.2824	05_033	Pre-transplant
NKG2A+KIR-	PBMC + B cells	26.0651	05_036	Pre-transplant
NKG2A+KIR-	PBMC only	11.0778	05_036	Pre-transplant
NKG2A+KIR-	PBMC only	2.8777	05_043	Pre-transplant
NKG2A+KIR-	PBMC + B cells	8.2192	05_043	Pre-transplant
NKG2A+KIR-	PBMC + B cells	5.7252	05_044	Pre-transplant
NKG2A+KIR-	PBMC only	8.8621	05_044	12-18 mo post-transplant
NKG2A+KIR-	PBMC only	2.7871	05_044	Pre-transplant
NKG2A+KIR-	PBMC + B cells	16.0827	05_044	12-18 mo post-transplant
NKG2A+KIR-	PBMC only	7.4667	05_047	12-18 mo post-transplant
NKG2A+KIR-	PBMC + B cells	6.6176	05_047	Pre-transplant
NKG2A+KIR-	PBMC only	4.6409	05_047	Pre-transplant
NKG2A+KIR-	PBMC + B cells	15.4321	05_047	12-18 mo post-transplant
NKG2A+KIR-	PBMC + B cells	24.1101	05_052	12-18 mo post-transplant
NKG2A+KIR-	PBMC + B cells	20.6795	05_052	Pre-transplant
NKG2A+KIR-	PBMC only	8.7396	05_052	Pre-transplant
NKG2A+KIR-	PBMC only	11.6928	05_052	12-18 mo post-transplant
NKG2A+KIR-	PBMC + B cells	16.8767	05_055	Pre-transplant
NKG2A+KIR-	PBMC only	7.304	05_055	Pre-transplant
NKG2A+KIR-	PBMC only	14.2473	15_003	12-18 mo post-transplant
NKG2A+KIR-	PBMC + B cells	9.9848	15_003	Pre-transplant
NKG2A+KIR-	PBMC only	11.2925	15_003	Pre-transplant
NKG2A+KIR-	PBMC + B cells	14.5729	15_003	12-18 mo post-transplant
NKG2A+KIR-	PBMC + B cells	8.027	15_004	Pre-transplant
NKG2A+KIR-	PBMC only	5.0461	15_004	Pre-transplant
NKG2A+KIR-	PBMC + B cells	8.6294	15_005	Pre-transplant
NKG2A+KIR-	PBMC + B cells	22.2821	15_005	6 mo post-transplant
NKG2A+KIR-	PBMC only	16.8355	15_005	6 mo post-transplant
NKG2A+KIR-	PBMC only	2.2727	15_005	Pre-transplant
NKG2A+KIR-	PBMC + B cells	21.2846	15_006	6 mo post-transplant
NKG2A+KIR-	PBMC + B cells	18.5114	15_006	Pre-transplant
NKG2A+KIR-	PBMC only	13.945	15_006	Pre-transplant
NKG2A+KIR-	PBMC only	18.401	15_006	6 mo post-transplant
NKG2A+KIR-	PBMC + B cells	24.1509	15_007	6 mo post-transplant
NKG2A+KIR-	PBMC only	2.4764	15_007	Pre-transplant
NKG2A+KIR-	PBMC only	10.1523	15_007	6 mo post-transplant
NKG2A+KIR-	PBMC + B cells	21.7149	15_007	Pre-transplant
NKG2A+KIR-	PBMC only	22.8151	15_008	Pre-transplant
NKG2A+KIR-	PBMC + B cells	25.1975	15_008	Pre-transplant
NKG2A+KIR-	PBMC only	13.0131	15_011	Pre-transplant
NKG2A+KIR-	PBMC + B cells	20.084	15_011	Pre-transplant
NKG2A+KIR-	PBMC + B cells	9.2974	15_015	Pre-transplant
NKG2A+KIR-	PBMC only	6.6291	15_015	Pre-transplant
NKG2A-KIR+	PBMC only	7.4927	01_003	12-18 mo post-transplant
NKG2A-KIR+	PBMC + B cells	23.6258	01_003	12-18 mo post-transplant
NKG2A-KIR+	PBMC only	2.356	01_003	Pre-transplant
NKG2A-KIR+	PBMC + B cells	13.0205	01_003	Pre-transplant
NKG2A-KIR+	PBMC + B cells	15.8265	01_009	Pre-transplant
NKG2A-KIR+	PBMC only	2.1848	01_009	Pre-transplant
NKG2A-KIR+	PBMC + B cells	12.5366	01_014	Pre-transplant
NKG2A-KIR+	PBMC only	2.1811	01_014	Pre-transplant
NKG2A-KIR+	PBMC only	2.0066	01_022	Pre-transplant
NKG2A-KIR+	PBMC only	1.4913	01_022	12-18 mo post-transplant
NKG2A-KIR+	PBMC + B cells	5.5976	01_022	12-18 mo post-transplant
NKG2A-KIR+	PBMC + B cells	7.9968	01_022	Pre-transplant
NKG2A-KIR+	PBMC + B cells	6.14	01_023	Pre-transplant
NKG2A-KIR+	PBMC only	2.5837	01_023	Pre-transplant
NKG2A-KIR+	PBMC only	2.2048	01_024	12-18 mo post-transplant
NKG2A-KIR+	PBMC + B cells	21.7283	01_024	12-18 mo post-transplant
NKG2A-KIR+	PBMC only	1.8021	01_024	Pre-transplant
NKG2A-KIR+	PBMC + B cells	22.8388	01_024	Pre-transplant
NKG2A-KIR+	PBMC only	8.6828	01_025	6 mo post-transplant
NKG2A-KIR+	PBMC + B cells	24.0812	01_025	Pre-transplant
NKG2A-KIR+	PBMC only	10.3635	01_025	Pre-transplant
NKG2A-KIR+	PBMC + B cells	18.5654	01_025	6 mo post-transplant
NKG2A-KIR+	PBMC only	6.1346	01_028	Pre-transplant
NKG2A-KIR+	PBMC + B cells	17.9487	01_028	Pre-transplant
NKG2A-KIR+	PBMC + B cells	9.9216	01_029	Pre-transplant
NKG2A-KIR+	PBMC only	4.5232	01_029	Pre-transplant
NKG2A-KIR+	PBMC + B cells	4	01_029	6 mo post-transplant
NKG2A-KIR+	PBMC only	2.5484	01_029	6 mo post-transplant
NKG2A-KIR+	PBMC + B cells	5.2875	01_030	Pre-transplant
NKG2A-KIR+	PBMC only	1.2614	01_030	Pre-transplant
NKG2A-KIR+	PBMC only	1.517	01_032	Pre-transplant
NKG2A-KIR+	PBMC + B cells	8.5207	01_032	Pre-transplant
NKG2A-KIR+	PBMC + B cells	13.9275	01_033	6 mo post-transplant
NKG2A-KIR+	PBMC only	4.7343	01_033	Pre-transplant
NKG2A-KIR+	PBMC only	3.4172	01_033	6 mo post-transplant
NKG2A-KIR+	PBMC + B cells	19.9949	01_033	Pre-transplant
NKG2A-KIR+	PBMC + B cells	16.3424	01_034	Pre-transplant
NKG2A-KIR+	PBMC only	4.5775	01_034	Pre-transplant
NKG2A-KIR+	PBMC + B cells	15.5807	01_034	6 mo post-transplant
NKG2A-KIR+	PBMC only	7.7586	01_034	6 mo post-transplant
NKG2A-KIR+	PBMC + B cells	9.3437	01_035	Pre-transplant
NKG2A-KIR+	PBMC only	3.5	01_035	Pre-transplant
NKG2A-KIR+	PBMC only	0.2447	01_037	Pre-transplant
NKG2A-KIR+	PBMC + B cells	1.5042	01_037	Pre-transplant
NKG2A-KIR+	PBMC + B cells	3.1467	01_042	Pre-transplant
NKG2A-KIR+	PBMC only	1.0625	01_042	Pre-transplant
NKG2A-KIR+	PBMC + B cells	7.5472	02_004	Pre-transplant
NKG2A-KIR+	PBMC only	4.2735	02_004	Pre-transplant
NKG2A-KIR+	PBMC only	2.1492	02_004	6 mo post-transplant
NKG2A-KIR+	PBMC + B cells	3.8017	02_004	6 mo post-transplant
NKG2A-KIR+	PBMC + B cells	12.2963	02_005	Pre-transplant
NKG2A-KIR+	PBMC only	3.7815	02_005	Pre-transplant
NKG2A-KIR+	PBMC + B cells	6.5502	02_005	6 mo post-transplant
NKG2A-KIR+	PBMC only	1.6221	02_005	6 mo post-transplant
NKG2A-KIR+	PBMC only	2.2727	02_013	12-18 mo post-transplant
NKG2A-KIR+	PBMC + B cells	22.0339	02_013	12-18 mo post-transplant
NKG2A-KIR+	PBMC only	3.4364	02_013	Pre-transplant
NKG2A-KIR+	PBMC + B cells	17.3642	02_013	Pre-transplant
NKG2A-KIR+	PBMC + B cells	24.8242	02_016	Pre-transplant
NKG2A-KIR+	PBMC only	2.6296	02_016	6 mo post-transplant
NKG2A-KIR+	PBMC + B cells	15.0522	02_016	6 mo post-transplant
NKG2A-KIR+	PBMC only	5.7143	02_016	Pre-transplant
NKG2A-KIR+	PBMC only	2.5266	02_017	Pre-transplant
NKG2A-KIR+	PBMC only	1.4847	02_017	12-18 mo post-transplant
NKG2A-KIR+	PBMC + B cells	6.7636	02_017	Pre-transplant
NKG2A-KIR+	PBMC + B cells	5.2991	02_017	12-18 mo post-transplant
NKG2A-KIR+	PBMC only	10.4831	03_001	12-18 mo post-transplant
NKG2A-KIR+	PBMC + B cells	15.3648	03_001	Pre-transplant
NKG2A-KIR+	PBMC only	7.7033	03_001	Pre-transplant
NKG2A-KIR+	PBMC + B cells	29.058	03_001	12-18 mo post-transplant
NKG2A-KIR+	PBMC only	2.7743	03_008	Pre-transplant
NKG2A-KIR+	PBMC + B cells	14.824	03_008	6 mo post-transplant
NKG2A-KIR+	PBMC only	3.7559	03_008	6 mo post-transplant
NKG2A-KIR+	PBMC + B cells	13.7085	03_008	Pre-transplant
NKG2A-KIR+	PBMC only	5.7556	03_015	Pre-transplant
NKG2A-KIR+	PBMC + B cells	19.3768	03_015	Pre-transplant
NKG2A-KIR+	PBMC only	4.2272	03_016	Pre-transplant
NKG2A-KIR+	PBMC + B cells	9.4701	03_016	Pre-transplant
NKG2A-KIR+	PBMC only	3.3375	03_021	Pre-transplant
NKG2A-KIR+	PBMC + B cells	15.2888	03_021	12-18 mo post-transplant
NKG2A-KIR+	PBMC + B cells	20.2485	03_021	Pre-transplant
NKG2A-KIR+	PBMC only	4.5034	03_021	12-18 mo post-transplant
NKG2A-KIR+	PBMC + B cells	9.1308	03_026	Pre-transplant
NKG2A-KIR+	PBMC only	1.6276	03_026	Pre-transplant
NKG2A-KIR+	PBMC + B cells	13.9241	03_028	Pre-transplant
NKG2A-KIR+	PBMC only	2.9425	03_028	Pre-transplant
NKG2A-KIR+	PBMC + B cells	29.2479	03_036	Pre-transplant
NKG2A-KIR+	PBMC only	10.4953	03_036	12-18 mo post-transplant
NKG2A-KIR+	PBMC only	9.0411	03_036	Pre-transplant
NKG2A-KIR+	PBMC + B cells	15.0922	03_036	12-18 mo post-transplant
NKG2A-KIR+	PBMC + B cells	25.9366	03_037	Pre-transplant
NKG2A-KIR+	PBMC + B cells	13.1579	03_037	6 mo post-transplant
NKG2A-KIR+	PBMC only	4.2191	03_037	Pre-transplant
NKG2A-KIR+	PBMC only	0	03_037	6 mo post-transplant
NKG2A-KIR+	PBMC only	1.0498	03_040	12-18 mo post-transplant
NKG2A-KIR+	PBMC only	1.2298	03_040	Pre-transplant
NKG2A-KIR+	PBMC + B cells	4.6377	03_040	12-18 mo post-transplant
NKG2A-KIR+	PBMC + B cells	11.2759	03_040	Pre-transplant
NKG2A-KIR+	PBMC + B cells	10.5418	03_041	Pre-transplant
NKG2A-KIR+	PBMC only	4.196	03_041	Pre-transplant
NKG2A-KIR+	PBMC + B cells	29.0689	03_042	Pre-transplant
NKG2A-KIR+	PBMC only	9.3997	03_042	Pre-transplant
NKG2A-KIR+	PBMC + B cells	3.6179	03_048	12-18 mo post-transplant
NKG2A-KIR+	PBMC + B cells	4.8944	03_048	Pre-transplant
NKG2A-KIR+	PBMC only	1.3018	03_048	12-18 mo post-transplant
NKG2A-KIR+	PBMC only	3.0276	03_048	Pre-transplant
NKG2A-KIR+	PBMC + B cells	21.5295	03_050	Pre-transplant
NKG2A-KIR+	PBMC only	8.0981	03_050	Pre-transplant
NKG2A-KIR+	PBMC + B cells	13.9601	03_050	6 mo post-transplant
NKG2A-KIR+	PBMC only	5.2632	03_050	6 mo post-transplant
NKG2A-KIR+	PBMC only	1.3966	03_057	Pre-transplant
NKG2A-KIR+	PBMC + B cells	8.9522	03_057	Pre-transplant
NKG2A-KIR+	PBMC + B cells	6.9515	04_009	Pre-transplant
NKG2A-KIR+	PBMC only	4.7067	04_009	Pre-transplant
NKG2A-KIR+	PBMC only	0.1929	04_028	Pre-transplant
NKG2A-KIR+	PBMC + B cells	3.2643	04_028	Pre-transplant
NKG2A-KIR+	PBMC + B cells	4.5977	04_028	6 mo post-transplant
NKG2A-KIR+	PBMC only	0.3643	04_028	6 mo post-transplant
NKG2A-KIR+	PBMC only	0	05_001	Pre-transplant
NKG2A-KIR+	PBMC + B cells	0.8529	05_001	Pre-transplant
NKG2A-KIR+	PBMC + B cells	5.0436	05_001	6 mo post-transplant
NKG2A-KIR+	PBMC only	2.3134	05_001	6 mo post-transplant
NKG2A-KIR+	PBMC only	0.7127	05_006	Pre-transplant
NKG2A-KIR+	PBMC + B cells	3.6882	05_006	Pre-transplant
NKG2A-KIR+	PBMC + B cells	8.6667	05_006	6 mo post-transplant
NKG2A-KIR+	PBMC only	1.2152	05_006	6 mo post-transplant
NKG2A-KIR+	PBMC only	0.9493	05_007	6 mo post-transplant
NKG2A-KIR+	PBMC only	0.1754	05_007	Pre-transplant
NKG2A-KIR+	PBMC + B cells	4.239	05_007	6 mo post-transplant
NKG2A-KIR+	PBMC + B cells	1.2681	05_007	Pre-transplant
NKG2A-KIR+	PBMC only	4.3087	05_009	Pre-transplant
NKG2A-KIR+	PBMC + B cells	14.9557	05_009	Pre-transplant
NKG2A-KIR+	PBMC + B cells	7.6104	05_010	Pre-transplant
NKG2A-KIR+	PBMC only	0.8015	05_010	Pre-transplant
NKG2A-KIR+	PBMC only	0.1423	05_013	Pre-transplant
NKG2A-KIR+	PBMC + B cells	2.1161	05_013	Pre-transplant
NKG2A-KIR+	PBMC only	0.6422	05_015	Pre-transplant
NKG2A-KIR+	PBMC + B cells	7.226	05_015	12-18 mo post-transplant
NKG2A-KIR+	PBMC only	1.1974	05_015	12-18 mo post-transplant
NKG2A-KIR+	PBMC + B cells	7.436	05_015	Pre-transplant
NKG2A-KIR+	PBMC only	3.3156	05_017	Pre-transplant
NKG2A-KIR+	PBMC + B cells	15.1427	05_017	Pre-transplant
NKG2A-KIR+	PBMC + B cells	36.9082	05_018	Pre-transplant
NKG2A-KIR+	PBMC only	5.554	05_018	Pre-transplant
NKG2A-KIR+	PBMC only	0.3505	05_019	Pre-transplant
NKG2A-KIR+	PBMC + B cells	3.1425	05_019	Pre-transplant
NKG2A-KIR+	PBMC + B cells	5.9497	05_021	12-18 mo post-transplant
NKG2A-KIR+	PBMC + B cells	15.0805	05_021	Pre-transplant
NKG2A-KIR+	PBMC only	2.0459	05_021	12-18 mo post-transplant
NKG2A-KIR+	PBMC only	3.4296	05_021	Pre-transplant
NKG2A-KIR+	PBMC only	3.6653	05_025	Pre-transplant
NKG2A-KIR+	PBMC + B cells	7.1282	05_025	Pre-transplant
NKG2A-KIR+	PBMC only	1.4612	05_027	Pre-transplant
NKG2A-KIR+	PBMC + B cells	9.5631	05_027	Pre-transplant
NKG2A-KIR+	PBMC + B cells	13.1974	05_028	Pre-transplant
NKG2A-KIR+	PBMC only	3.8857	05_028	Pre-transplant
NKG2A-KIR+	PBMC only	9.0746	05_030	Pre-transplant
NKG2A-KIR+	PBMC + B cells	26.5945	05_030	Pre-transplant
NKG2A-KIR+	PBMC + B cells	17.298	05_033	12-18 mo post-transplant
NKG2A-KIR+	PBMC only	5.1257	05_033	12-18 mo post-transplant
NKG2A-KIR+	PBMC only	10.7	05_033	Pre-transplant
NKG2A-KIR+	PBMC + B cells	18.6049	05_033	Pre-transplant
NKG2A-KIR+	PBMC + B cells	11.7005	05_036	Pre-transplant
NKG2A-KIR+	PBMC only	1.6082	05_036	Pre-transplant
NKG2A-KIR+	PBMC only	0	05_043	Pre-transplant
NKG2A-KIR+	PBMC + B cells	1.3158	05_043	Pre-transplant
NKG2A-KIR+	PBMC + B cells	2.7618	05_044	Pre-transplant
NKG2A-KIR+	PBMC only	1.9126	05_044	12-18 mo post-transplant
NKG2A-KIR+	PBMC only	0.5976	05_044	Pre-transplant
NKG2A-KIR+	PBMC + B cells	5.2822	05_044	12-18 mo post-transplant
NKG2A-KIR+	PBMC only	0.5277	05_047	12-18 mo post-transplant
NKG2A-KIR+	PBMC + B cells	3.1934	05_047	Pre-transplant
NKG2A-KIR+	PBMC only	0.2823	05_047	Pre-transplant
NKG2A-KIR+	PBMC + B cells	3.8462	05_047	12-18 mo post-transplant
NKG2A-KIR+	PBMC + B cells	11.2971	05_052	12-18 mo post-transplant
NKG2A-KIR+	PBMC + B cells	15.1366	05_052	Pre-transplant
NKG2A-KIR+	PBMC only	2.5548	05_052	Pre-transplant
NKG2A-KIR+	PBMC only	2.0772	05_052	12-18 mo post-transplant
NKG2A-KIR+	PBMC + B cells	6.5904	05_055	Pre-transplant
NKG2A-KIR+	PBMC only	1.1523	05_055	Pre-transplant
NKG2A-KIR+	PBMC only	1.0031	15_003	12-18 mo post-transplant
NKG2A-KIR+	PBMC + B cells	5.7894	15_003	Pre-transplant
NKG2A-KIR+	PBMC only	2.2355	15_003	Pre-transplant
NKG2A-KIR+	PBMC + B cells	6.16	15_003	12-18 mo post-transplant
NKG2A-KIR+	PBMC + B cells	5.3834	15_004	Pre-transplant
NKG2A-KIR+	PBMC only	0.7949	15_004	Pre-transplant
NKG2A-KIR+	PBMC + B cells	6.25	15_005	Pre-transplant
NKG2A-KIR+	PBMC + B cells	4.7346	15_005	6 mo post-transplant
NKG2A-KIR+	PBMC only	1.6929	15_005	6 mo post-transplant
NKG2A-KIR+	PBMC only	0	15_005	Pre-transplant
NKG2A-KIR+	PBMC + B cells	5.0761	15_006	6 mo post-transplant
NKG2A-KIR+	PBMC + B cells	9.5492	15_006	Pre-transplant
NKG2A-KIR+	PBMC only	2.8418	15_006	Pre-transplant
NKG2A-KIR+	PBMC only	3.866	15_006	6 mo post-transplant
NKG2A-KIR+	PBMC + B cells	24.1667	15_007	6 mo post-transplant
NKG2A-KIR+	PBMC only	1.0448	15_007	Pre-transplant
NKG2A-KIR+	PBMC only	2.1898	15_007	6 mo post-transplant
NKG2A-KIR+	PBMC + B cells	26.0695	15_007	Pre-transplant
NKG2A-KIR+	PBMC only	1.2469	15_008	Pre-transplant
NKG2A-KIR+	PBMC + B cells	6.0458	15_008	Pre-transplant
NKG2A-KIR+	PBMC only	3.6559	15_011	Pre-transplant
NKG2A-KIR+	PBMC + B cells	16.7014	15_011	Pre-transplant
NKG2A-KIR+	PBMC + B cells	3.3007	15_015	Pre-transplant
NKG2A-KIR+	PBMC only	0.9421	15_015	Pre-transplant
NKG2A-KIR-	PBMC only	6.5171	01_003	12-18 mo post-transplant
NKG2A-KIR-	PBMC + B cells	15.7108	01_003	12-18 mo post-transplant
NKG2A-KIR-	PBMC only	1.5783	01_003	Pre-transplant
NKG2A-KIR-	PBMC + B cells	7.4905	01_003	Pre-transplant
NKG2A-KIR-	PBMC + B cells	10.084	01_009	Pre-transplant
NKG2A-KIR-	PBMC only	1.6577	01_009	Pre-transplant
NKG2A-KIR-	PBMC + B cells	11.0278	01_014	Pre-transplant
NKG2A-KIR-	PBMC only	2.4661	01_014	Pre-transplant
NKG2A-KIR-	PBMC only	1.8927	01_022	Pre-transplant
NKG2A-KIR-	PBMC only	0.9709	01_022	12-18 mo post-transplant
NKG2A-KIR-	PBMC + B cells	1.8822	01_022	12-18 mo post-transplant
NKG2A-KIR-	PBMC + B cells	3.668	01_022	Pre-transplant
NKG2A-KIR-	PBMC + B cells	6.8199	01_023	Pre-transplant
NKG2A-KIR-	PBMC only	3.0237	01_023	Pre-transplant
NKG2A-KIR-	PBMC only	2.3659	01_024	12-18 mo post-transplant
NKG2A-KIR-	PBMC + B cells	7.6923	01_024	12-18 mo post-transplant
NKG2A-KIR-	PBMC only	3.5156	01_024	Pre-transplant
NKG2A-KIR-	PBMC + B cells	11.0553	01_024	Pre-transplant
NKG2A-KIR-	PBMC only	6.8163	01_025	6 mo post-transplant
NKG2A-KIR-	PBMC + B cells	14.8962	01_025	Pre-transplant
NKG2A-KIR-	PBMC only	12.2081	01_025	Pre-transplant
NKG2A-KIR-	PBMC + B cells	10.3483	01_025	6 mo post-transplant
NKG2A-KIR-	PBMC only	6.8917	01_028	Pre-transplant
NKG2A-KIR-	PBMC + B cells	18.8896	01_028	Pre-transplant
NKG2A-KIR-	PBMC + B cells	7.4616	01_029	Pre-transplant
NKG2A-KIR-	PBMC only	2.8409	01_029	Pre-transplant
NKG2A-KIR-	PBMC + B cells	2.5411	01_029	6 mo post-transplant
NKG2A-KIR-	PBMC only	1.046	01_029	6 mo post-transplant
NKG2A-KIR-	PBMC + B cells	2.7429	01_030	Pre-transplant
NKG2A-KIR-	PBMC only	1.2633	01_030	Pre-transplant
NKG2A-KIR-	PBMC only	0.9454	01_032	Pre-transplant
NKG2A-KIR-	PBMC + B cells	4.234	01_032	Pre-transplant
NKG2A-KIR-	PBMC + B cells	4.1885	01_033	6 mo post-transplant
NKG2A-KIR-	PBMC only	1.5752	01_033	Pre-transplant
NKG2A-KIR-	PBMC only	1.1675	01_033	6 mo post-transplant
NKG2A-KIR-	PBMC + B cells	8.7219	01_033	Pre-transplant
NKG2A-KIR-	PBMC + B cells	10.7955	01_034	Pre-transplant
NKG2A-KIR-	PBMC only	5.4054	01_034	Pre-transplant
NKG2A-KIR-	PBMC + B cells	9.0024	01_034	6 mo post-transplant
NKG2A-KIR-	PBMC only	2.1413	01_034	6 mo post-transplant
NKG2A-KIR-	PBMC + B cells	9.8469	01_035	Pre-transplant
NKG2A-KIR-	PBMC only	3.5958	01_035	Pre-transplant
NKG2A-KIR-	PBMC only	0.3093	01_037	Pre-transplant
NKG2A-KIR-	PBMC + B cells	1.6673	01_037	Pre-transplant
NKG2A-KIR-	PBMC + B cells	2.6469	01_042	Pre-transplant
NKG2A-KIR-	PBMC only	0.9476	01_042	Pre-transplant
NKG2A-KIR-	PBMC + B cells	8.1081	02_004	Pre-transplant
NKG2A-KIR-	PBMC only	4	02_004	Pre-transplant
NKG2A-KIR-	PBMC only	1.978	02_004	6 mo post-transplant
NKG2A-KIR-	PBMC + B cells	6.0274	02_004	6 mo post-transplant
NKG2A-KIR-	PBMC + B cells	10.625	02_005	Pre-transplant
NKG2A-KIR-	PBMC only	6.379	02_005	Pre-transplant
NKG2A-KIR-	PBMC + B cells	4.2748	02_005	6 mo post-transplant
NKG2A-KIR-	PBMC only	2.5148	02_005	6 mo post-transplant
NKG2A-KIR-	PBMC only	0.6079	02_013	12-18 mo post-transplant
NKG2A-KIR-	PBMC + B cells	14.8541	02_013	12-18 mo post-transplant
NKG2A-KIR-	PBMC only	3.3308	02_013	Pre-transplant
NKG2A-KIR-	PBMC + B cells	13.1471	02_013	Pre-transplant
NKG2A-KIR-	PBMC + B cells	19.052	02_016	Pre-transplant
NKG2A-KIR-	PBMC only	0.86	02_016	6 mo post-transplant
NKG2A-KIR-	PBMC + B cells	9.8852	02_016	6 mo post-transplant
NKG2A-KIR-	PBMC only	3.4444	02_016	Pre-transplant
NKG2A-KIR-	PBMC only	2.4862	02_017	Pre-transplant
NKG2A-KIR-	PBMC only	1.8742	02_017	12-18 mo post-transplant
NKG2A-KIR-	PBMC + B cells	6.7308	02_017	Pre-transplant
NKG2A-KIR-	PBMC + B cells	6.0383	02_017	12-18 mo post-transplant
NKG2A-KIR-	PBMC only	7.5356	03_001	12-18 mo post-transplant
NKG2A-KIR-	PBMC + B cells	18.4718	03_001	Pre-transplant
NKG2A-KIR-	PBMC only	6.4384	03_001	Pre-transplant
NKG2A-KIR-	PBMC + B cells	24.5752	03_001	12-18 mo post-transplant
NKG2A-KIR-	PBMC only	2.4793	03_008	Pre-transplant
NKG2A-KIR-	PBMC + B cells	7.4169	03_008	6 mo post-transplant
NKG2A-KIR-	PBMC only	3.079	03_008	6 mo post-transplant
NKG2A-KIR-	PBMC + B cells	7.7637	03_008	Pre-transplant
NKG2A-KIR-	PBMC only	6.3429	03_015	Pre-transplant
NKG2A-KIR-	PBMC + B cells	19.0207	03_015	Pre-transplant
NKG2A-KIR-	PBMC only	1.9171	03_016	Pre-transplant
NKG2A-KIR-	PBMC + B cells	3.6195	03_016	Pre-transplant
NKG2A-KIR-	PBMC only	6.7143	03_021	Pre-transplant
NKG2A-KIR-	PBMC + B cells	7.0804	03_021	12-18 mo post-transplant
NKG2A-KIR-	PBMC + B cells	13.4679	03_021	Pre-transplant
NKG2A-KIR-	PBMC only	4.6723	03_021	12-18 mo post-transplant
NKG2A-KIR-	PBMC + B cells	10.559	03_026	Pre-transplant
NKG2A-KIR-	PBMC only	2.9687	03_026	Pre-transplant
NKG2A-KIR-	PBMC + B cells	12.9781	03_028	Pre-transplant
NKG2A-KIR-	PBMC only	4.1333	03_028	Pre-transplant
NKG2A-KIR-	PBMC + B cells	19.5455	03_036	Pre-transplant
NKG2A-KIR-	PBMC only	2.7273	03_036	12-18 mo post-transplant
NKG2A-KIR-	PBMC only	5.1331	03_036	Pre-transplant
NKG2A-KIR-	PBMC + B cells	11.3565	03_036	12-18 mo post-transplant
NKG2A-KIR-	PBMC + B cells	12.4897	03_037	Pre-transplant
NKG2A-KIR-	PBMC + B cells	9.6154	03_037	6 mo post-transplant
NKG2A-KIR-	PBMC only	2.2255	03_037	Pre-transplant
NKG2A-KIR-	PBMC only	4.4444	03_037	6 mo post-transplant
NKG2A-KIR-	PBMC only	0.455	03_040	12-18 mo post-transplant
NKG2A-KIR-	PBMC only	0.9138	03_040	Pre-transplant
NKG2A-KIR-	PBMC + B cells	3.0402	03_040	12-18 mo post-transplant
NKG2A-KIR-	PBMC + B cells	4.9735	03_040	Pre-transplant
NKG2A-KIR-	PBMC + B cells	7.9592	03_041	Pre-transplant
NKG2A-KIR-	PBMC only	3.3858	03_041	Pre-transplant
NKG2A-KIR-	PBMC + B cells	22.6016	03_042	Pre-transplant
NKG2A-KIR-	PBMC only	8.4243	03_042	Pre-transplant
NKG2A-KIR-	PBMC + B cells	3.635	03_048	12-18 mo post-transplant
NKG2A-KIR-	PBMC + B cells	3.9286	03_048	Pre-transplant
NKG2A-KIR-	PBMC only	0.8787	03_048	12-18 mo post-transplant
NKG2A-KIR-	PBMC only	3.9088	03_048	Pre-transplant
NKG2A-KIR-	PBMC + B cells	13.0836	03_050	Pre-transplant
NKG2A-KIR-	PBMC only	5.3712	03_050	Pre-transplant
NKG2A-KIR-	PBMC + B cells	9.0909	03_050	6 mo post-transplant
NKG2A-KIR-	PBMC only	4.7493	03_050	6 mo post-transplant
NKG2A-KIR-	PBMC only	1.4382	03_057	Pre-transplant
NKG2A-KIR-	PBMC + B cells	3.675	03_057	Pre-transplant
NKG2A-KIR-	PBMC + B cells	5.6911	04_009	Pre-transplant
NKG2A-KIR-	PBMC only	4.1162	04_009	Pre-transplant
NKG2A-KIR-	PBMC only	0.3259	04_028	Pre-transplant
NKG2A-KIR-	PBMC + B cells	1.6129	04_028	Pre-transplant
NKG2A-KIR-	PBMC + B cells	2.2504	04_028	6 mo post-transplant
NKG2A-KIR-	PBMC only	2.0322	04_028	6 mo post-transplant
NKG2A-KIR-	PBMC only	0	05_001	Pre-transplant
NKG2A-KIR-	PBMC + B cells	0	05_001	Pre-transplant
NKG2A-KIR-	PBMC + B cells	3.3269	05_001	6 mo post-transplant
NKG2A-KIR-	PBMC only	1.5917	05_001	6 mo post-transplant
NKG2A-KIR-	PBMC only	0.3344	05_006	Pre-transplant
NKG2A-KIR-	PBMC + B cells	3.1002	05_006	Pre-transplant
NKG2A-KIR-	PBMC + B cells	2.7149	05_006	6 mo post-transplant
NKG2A-KIR-	PBMC only	1.4458	05_006	6 mo post-transplant
NKG2A-KIR-	PBMC only	2.7624	05_007	6 mo post-transplant
NKG2A-KIR-	PBMC only	1.3605	05_007	Pre-transplant
NKG2A-KIR-	PBMC + B cells	6.5359	05_007	6 mo post-transplant
NKG2A-KIR-	PBMC + B cells	4.2373	05_007	Pre-transplant
NKG2A-KIR-	PBMC only	4.698	05_009	Pre-transplant
NKG2A-KIR-	PBMC + B cells	13.985	05_009	Pre-transplant
NKG2A-KIR-	PBMC + B cells	5.8178	05_010	Pre-transplant
NKG2A-KIR-	PBMC only	0.813	05_010	Pre-transplant
NKG2A-KIR-	PBMC only	0.5506	05_013	Pre-transplant
NKG2A-KIR-	PBMC + B cells	1.6887	05_013	Pre-transplant
NKG2A-KIR-	PBMC only	0.6225	05_015	Pre-transplant
NKG2A-KIR-	PBMC + B cells	4.2569	05_015	12-18 mo post-transplant
NKG2A-KIR-	PBMC only	1.2698	05_015	12-18 mo post-transplant
NKG2A-KIR-	PBMC + B cells	4.093	05_015	Pre-transplant
NKG2A-KIR-	PBMC only	4.0514	05_017	Pre-transplant
NKG2A-KIR-	PBMC + B cells	15.0978	05_017	Pre-transplant
NKG2A-KIR-	PBMC + B cells	24.5756	05_018	Pre-transplant
NKG2A-KIR-	PBMC only	4.6591	05_018	Pre-transplant
NKG2A-KIR-	PBMC only	0.4013	05_019	Pre-transplant
NKG2A-KIR-	PBMC + B cells	2.432	05_019	Pre-transplant
NKG2A-KIR-	PBMC + B cells	3.7655	05_021	12-18 mo post-transplant
NKG2A-KIR-	PBMC + B cells	13.5714	05_021	Pre-transplant
NKG2A-KIR-	PBMC only	1.4766	05_021	12-18 mo post-transplant
NKG2A-KIR-	PBMC only	3.7024	05_021	Pre-transplant
NKG2A-KIR-	PBMC only	2.6164	05_025	Pre-transplant
NKG2A-KIR-	PBMC + B cells	6.4597	05_025	Pre-transplant
NKG2A-KIR-	PBMC only	1.5111	05_027	Pre-transplant
NKG2A-KIR-	PBMC + B cells	5.1091	05_027	Pre-transplant
NKG2A-KIR-	PBMC + B cells	9.7931	05_028	Pre-transplant
NKG2A-KIR-	PBMC only	4.4439	05_028	Pre-transplant
NKG2A-KIR-	PBMC only	5.4795	05_030	Pre-transplant
NKG2A-KIR-	PBMC + B cells	15.2893	05_030	Pre-transplant
NKG2A-KIR-	PBMC + B cells	8.5003	05_033	12-18 mo post-transplant
NKG2A-KIR-	PBMC only	4.4508	05_033	12-18 mo post-transplant
NKG2A-KIR-	PBMC only	6.9468	05_033	Pre-transplant
NKG2A-KIR-	PBMC + B cells	11.9053	05_033	Pre-transplant
NKG2A-KIR-	PBMC + B cells	5.0193	05_036	Pre-transplant
NKG2A-KIR-	PBMC only	2.8319	05_036	Pre-transplant
NKG2A-KIR-	PBMC only	0	05_043	Pre-transplant
NKG2A-KIR-	PBMC + B cells	1.2238	05_043	Pre-transplant
NKG2A-KIR-	PBMC + B cells	2.8487	05_044	Pre-transplant
NKG2A-KIR-	PBMC only	1.6135	05_044	12-18 mo post-transplant
NKG2A-KIR-	PBMC only	0.4899	05_044	Pre-transplant
NKG2A-KIR-	PBMC + B cells	4.8365	05_044	12-18 mo post-transplant
NKG2A-KIR-	PBMC only	1.3216	05_047	12-18 mo post-transplant
NKG2A-KIR-	PBMC + B cells	2.1255	05_047	Pre-transplant
NKG2A-KIR-	PBMC only	0.3411	05_047	Pre-transplant
NKG2A-KIR-	PBMC + B cells	3.4527	05_047	12-18 mo post-transplant
NKG2A-KIR-	PBMC + B cells	8.5911	05_052	12-18 mo post-transplant
NKG2A-KIR-	PBMC + B cells	11.3558	05_052	Pre-transplant
NKG2A-KIR-	PBMC only	2.2036	05_052	Pre-transplant
NKG2A-KIR-	PBMC only	1.794	05_052	12-18 mo post-transplant
NKG2A-KIR-	PBMC + B cells	6.4065	05_055	Pre-transplant
NKG2A-KIR-	PBMC only	1.7107	05_055	Pre-transplant
NKG2A-KIR-	PBMC only	1.6414	15_003	12-18 mo post-transplant
NKG2A-KIR-	PBMC + B cells	3.9514	15_003	Pre-transplant
NKG2A-KIR-	PBMC only	1.7518	15_003	Pre-transplant
NKG2A-KIR-	PBMC + B cells	3.7323	15_003	12-18 mo post-transplant
NKG2A-KIR-	PBMC + B cells	2.4319	15_004	Pre-transplant
NKG2A-KIR-	PBMC only	1.0999	15_004	Pre-transplant
NKG2A-KIR-	PBMC + B cells	4.5139	15_005	Pre-transplant
NKG2A-KIR-	PBMC + B cells	3.5714	15_005	6 mo post-transplant
NKG2A-KIR-	PBMC only	0.9793	15_005	6 mo post-transplant
NKG2A-KIR-	PBMC only	0.9868	15_005	Pre-transplant
NKG2A-KIR-	PBMC + B cells	6.6216	15_006	6 mo post-transplant
NKG2A-KIR-	PBMC + B cells	7.163	15_006	Pre-transplant
NKG2A-KIR-	PBMC only	2.6134	15_006	Pre-transplant
NKG2A-KIR-	PBMC only	2.7632	15_006	6 mo post-transplant
NKG2A-KIR-	PBMC + B cells	9.3426	15_007	6 mo post-transplant
NKG2A-KIR-	PBMC only	1.0903	15_007	Pre-transplant
NKG2A-KIR-	PBMC only	3.003	15_007	6 mo post-transplant
NKG2A-KIR-	PBMC + B cells	11.3487	15_007	Pre-transplant
NKG2A-KIR-	PBMC only	0.5196	15_008	Pre-transplant
NKG2A-KIR-	PBMC + B cells	2.3735	15_008	Pre-transplant
NKG2A-KIR-	PBMC only	4.3503	15_011	Pre-transplant
NKG2A-KIR-	PBMC + B cells	7.2335	15_011	Pre-transplant
NKG2A-KIR-	PBMC + B cells	1.64	15_015	Pre-transplant
NKG2A-KIR-	PBMC only	0.7778	15_015	Pre-transplant

## Sheet: Fig 3C
Population	%CD107a+	Time
NKG2A+KIR+	39.1126	12-18 mo post-transplant
NKG2A+KIR+	15.9038	Pre-transplant
NKG2A+KIR+	26.8435	Pre-transplant
NKG2A+KIR+	29.0676	Pre-transplant
NKG2A+KIR+	10.4765	12-18 mo post-transplant
NKG2A+KIR+	16.2247	Pre-transplant
NKG2A+KIR+	29.7619	Pre-transplant
NKG2A+KIR+	14.0436	12-18 mo post-transplant
NKG2A+KIR+	20.1559	Pre-transplant
NKG2A+KIR+	37.4091	Pre-transplant
NKG2A+KIR+	37.9485	6 mo post-transplant
NKG2A+KIR+	33.0633	Pre-transplant
NKG2A+KIR+	32.4341	Pre-transplant
NKG2A+KIR+	15.5875	6 mo post-transplant
NKG2A+KIR+	12.067	Pre-transplant
NKG2A+KIR+	13.0491	Pre-transplant
NKG2A+KIR+	30.9224	6 mo post-transplant
NKG2A+KIR+	38.3691	Pre-transplant
NKG2A+KIR+	38.1679	Pre-transplant
NKG2A+KIR+	43.5154	6 mo post-transplant
NKG2A+KIR+	31.3088	Pre-transplant
NKG2A+KIR+	2.6208	Pre-transplant
NKG2A+KIR+	8.3458	Pre-transplant
NKG2A+KIR+	23.2143	Pre-transplant
NKG2A+KIR+	13.1833	6 mo post-transplant
NKG2A+KIR+	25.9291	Pre-transplant
NKG2A+KIR+	16.355	6 mo post-transplant
NKG2A+KIR+	14.7727	12-18 mo post-transplant
NKG2A+KIR+	25.4054	Pre-transplant
NKG2A+KIR+	14.5845	12-18 mo post-transplant
NKG2A+KIR+	41.3568	Pre-transplant
NKG2A+KIR+	29.3893	6 mo post-transplant
NKG2A+KIR+	15.4485	Pre-transplant
NKG2A+KIR+	11.2551	12-18 mo post-transplant
NKG2A+KIR+	17.5019	Pre-transplant
NKG2A+KIR+	39.9682	12-18 mo post-transplant
NKG2A+KIR+	18.5579	6 mo post-transplant
NKG2A+KIR+	18.7789	Pre-transplant
NKG2A+KIR+	44.9566	Pre-transplant
NKG2A+KIR+	21.2766	Pre-transplant
NKG2A+KIR+	23.7193	12-18 mo post-transplant
NKG2A+KIR+	32.2222	Pre-transplant
NKG2A+KIR+	33.7079	Pre-transplant
NKG2A+KIR+	26.8959	Pre-transplant
NKG2A+KIR+	46.3473	Pre-transplant
NKG2A+KIR+	20	12-18 mo post-transplant
NKG2A+KIR+	28.0252	Pre-transplant
NKG2A+KIR+	21.4286	6 mo post-transplant
NKG2A+KIR+	15.1709	12-18 mo post-transplant
NKG2A+KIR+	21.9434	Pre-transplant
NKG2A+KIR+	34.1514	Pre-transplant
NKG2A+KIR+	47.7677	Pre-transplant
NKG2A+KIR+	17.1902	12-18 mo post-transplant
NKG2A+KIR+	9.6726	Pre-transplant
NKG2A+KIR+	60.5754	Pre-transplant
NKG2A+KIR+	47.3251	6 mo post-transplant
NKG2A+KIR+	11.9883	Pre-transplant
NKG2A+KIR+	25.3033	Pre-transplant
NKG2A+KIR+	7.1429	Pre-transplant
NKG2A+KIR+	14.562	6 mo post-transplant
NKG2A+KIR+	1.2048	Pre-transplant
NKG2A+KIR+	20.2354	6 mo post-transplant
NKG2A+KIR+	7.2941	Pre-transplant
NKG2A+KIR+	17.5509	6 mo post-transplant
NKG2A+KIR+	27.8708	6 mo post-transplant
NKG2A+KIR+	10.2062	Pre-transplant
NKG2A+KIR+	36.6816	Pre-transplant
NKG2A+KIR+	17.512	Pre-transplant
NKG2A+KIR+	8.4538	Pre-transplant
NKG2A+KIR+	22.1106	12-18 mo post-transplant
NKG2A+KIR+	9.3643	Pre-transplant
NKG2A+KIR+	32.879	Pre-transplant
NKG2A+KIR+	50.513	Pre-transplant
NKG2A+KIR+	5.4632	Pre-transplant
NKG2A+KIR+	12.8071	12-18 mo post-transplant
NKG2A+KIR+	21.9061	Pre-transplant
NKG2A+KIR+	26.2006	Pre-transplant
NKG2A+KIR+	22.67	Pre-transplant
NKG2A+KIR+	21.0788	Pre-transplant
NKG2A+KIR+	51.2104	Pre-transplant
NKG2A+KIR+	26.9599	12-18 mo post-transplant
NKG2A+KIR+	29.4213	Pre-transplant
NKG2A+KIR+	29.1253	Pre-transplant
NKG2A+KIR+	12.7778	Pre-transplant
NKG2A+KIR+	5.1351	Pre-transplant
NKG2A+KIR+	16.4697	12-18 mo post-transplant
NKG2A+KIR+	9.1644	Pre-transplant
NKG2A+KIR+	13.8587	12-18 mo post-transplant
NKG2A+KIR+	30.6676	12-18 mo post-transplant
NKG2A+KIR+	26.7241	Pre-transplant
NKG2A+KIR+	17.3505	Pre-transplant
NKG2A+KIR+	12.7214	Pre-transplant
NKG2A+KIR+	25.1101	12-18 mo post-transplant
NKG2A+KIR+	7.6376	Pre-transplant
NKG2A+KIR+	7.4257	Pre-transplant
NKG2A+KIR+	29.9584	6 mo post-transplant
NKG2A+KIR+	19.7531	6 mo post-transplant
NKG2A+KIR+	24.1738	Pre-transplant
NKG2A+KIR+	29.2517	6 mo post-transplant
NKG2A+KIR+	29.7631	Pre-transplant
NKG2A+KIR+	29.0576	Pre-transplant
NKG2A+KIR+	25.7959	Pre-transplant
NKG2A+KIR+	12.1034	Pre-transplant
NKG2A+KIR-	31.9945	12-18 mo post-transplant
NKG2A+KIR-	11.2613	Pre-transplant
NKG2A+KIR-	20.8791	Pre-transplant
NKG2A+KIR-	20.8848	Pre-transplant
NKG2A+KIR-	7.6655	12-18 mo post-transplant
NKG2A+KIR-	11.5539	Pre-transplant
NKG2A+KIR-	28.9133	Pre-transplant
NKG2A+KIR-	8.9905	12-18 mo post-transplant
NKG2A+KIR-	15.7647	Pre-transplant
NKG2A+KIR-	31.5038	Pre-transplant
NKG2A+KIR-	29.5131	6 mo post-transplant
NKG2A+KIR-	31.9968	Pre-transplant
NKG2A+KIR-	24.4181	Pre-transplant
NKG2A+KIR-	13.3333	6 mo post-transplant
NKG2A+KIR-	10.8327	Pre-transplant
NKG2A+KIR-	10.7118	Pre-transplant
NKG2A+KIR-	37.1403	6 mo post-transplant
NKG2A+KIR-	43.3643	Pre-transplant
NKG2A+KIR-	29.703	Pre-transplant
NKG2A+KIR-	33.4395	6 mo post-transplant
NKG2A+KIR-	27.8524	Pre-transplant
NKG2A+KIR-	1.3605	Pre-transplant
NKG2A+KIR-	7.7742	Pre-transplant
NKG2A+KIR-	19.9134	Pre-transplant
NKG2A+KIR-	13.806	6 mo post-transplant
NKG2A+KIR-	27.2563	Pre-transplant
NKG2A+KIR-	13.9808	6 mo post-transplant
NKG2A+KIR-	20.9524	12-18 mo post-transplant
NKG2A+KIR-	22.3738	Pre-transplant
NKG2A+KIR-	12.261	12-18 mo post-transplant
NKG2A+KIR-	34.9477	Pre-transplant
NKG2A+KIR-	26.1965	6 mo post-transplant
NKG2A+KIR-	14.5332	Pre-transplant
NKG2A+KIR-	12.095	12-18 mo post-transplant
NKG2A+KIR-	18.6598	Pre-transplant
NKG2A+KIR-	39.154	12-18 mo post-transplant
NKG2A+KIR-	16.6667	6 mo post-transplant
NKG2A+KIR-	19.5489	Pre-transplant
NKG2A+KIR-	45.8333	Pre-transplant
NKG2A+KIR-	17.1588	Pre-transplant
NKG2A+KIR-	16.8979	12-18 mo post-transplant
NKG2A+KIR-	28.731	Pre-transplant
NKG2A+KIR-	25.617	Pre-transplant
NKG2A+KIR-	24.0456	Pre-transplant
NKG2A+KIR-	39.2936	Pre-transplant
NKG2A+KIR-	8.7273	12-18 mo post-transplant
NKG2A+KIR-	23.0177	Pre-transplant
NKG2A+KIR-	11.5385	6 mo post-transplant
NKG2A+KIR-	13.1612	12-18 mo post-transplant
NKG2A+KIR-	20.6044	Pre-transplant
NKG2A+KIR-	31.7204	Pre-transplant
NKG2A+KIR-	41.1914	Pre-transplant
NKG2A+KIR-	20.5859	12-18 mo post-transplant
NKG2A+KIR-	7.5534	Pre-transplant
NKG2A+KIR-	46.7695	Pre-transplant
NKG2A+KIR-	27.572	6 mo post-transplant
NKG2A+KIR-	9.8765	Pre-transplant
NKG2A+KIR-	19.9153	Pre-transplant
NKG2A+KIR-	3.7037	Pre-transplant
NKG2A+KIR-	13.8193	6 mo post-transplant
NKG2A+KIR-	2.8986	Pre-transplant
NKG2A+KIR-	18.9218	6 mo post-transplant
NKG2A+KIR-	3.525	Pre-transplant
NKG2A+KIR-	12.2388	6 mo post-transplant
NKG2A+KIR-	29.7674	6 mo post-transplant
NKG2A+KIR-	6.5476	Pre-transplant
NKG2A+KIR-	28.6608	Pre-transplant
NKG2A+KIR-	13.4436	Pre-transplant
NKG2A+KIR-	9.4118	Pre-transplant
NKG2A+KIR-	17.0455	12-18 mo post-transplant
NKG2A+KIR-	8.6779	Pre-transplant
NKG2A+KIR-	26.1074	Pre-transplant
NKG2A+KIR-	45	Pre-transplant
NKG2A+KIR-	5.5075	Pre-transplant
NKG2A+KIR-	11.0828	12-18 mo post-transplant
NKG2A+KIR-	18.6258	Pre-transplant
NKG2A+KIR-	19.2308	Pre-transplant
NKG2A+KIR-	19.9449	Pre-transplant
NKG2A+KIR-	17.0249	Pre-transplant
NKG2A+KIR-	40.9276	Pre-transplant
NKG2A+KIR-	19.4864	12-18 mo post-transplant
NKG2A+KIR-	23.2824	Pre-transplant
NKG2A+KIR-	26.0651	Pre-transplant
NKG2A+KIR-	8.2192	Pre-transplant
NKG2A+KIR-	5.7252	Pre-transplant
NKG2A+KIR-	16.0827	12-18 mo post-transplant
NKG2A+KIR-	6.6176	Pre-transplant
NKG2A+KIR-	15.4321	12-18 mo post-transplant
NKG2A+KIR-	24.1101	12-18 mo post-transplant
NKG2A+KIR-	20.6795	Pre-transplant
NKG2A+KIR-	16.8767	Pre-transplant
NKG2A+KIR-	9.9848	Pre-transplant
NKG2A+KIR-	14.5729	12-18 mo post-transplant
NKG2A+KIR-	8.027	Pre-transplant
NKG2A+KIR-	8.6294	Pre-transplant
NKG2A+KIR-	22.2821	6 mo post-transplant
NKG2A+KIR-	21.2846	6 mo post-transplant
NKG2A+KIR-	18.5114	Pre-transplant
NKG2A+KIR-	24.1509	6 mo post-transplant
NKG2A+KIR-	21.7149	Pre-transplant
NKG2A+KIR-	25.1975	Pre-transplant
NKG2A+KIR-	20.084	Pre-transplant
NKG2A+KIR-	9.2974	Pre-transplant
NKG2A-KIR+	23.6258	12-18 mo post-transplant
NKG2A-KIR+	13.0205	Pre-transplant
NKG2A-KIR+	15.8265	Pre-transplant
NKG2A-KIR+	12.5366	Pre-transplant
NKG2A-KIR+	5.5976	12-18 mo post-transplant
NKG2A-KIR+	7.9968	Pre-transplant
NKG2A-KIR+	6.14	Pre-transplant
NKG2A-KIR+	21.7283	12-18 mo post-transplant
NKG2A-KIR+	22.8388	Pre-transplant
NKG2A-KIR+	24.0812	Pre-transplant
NKG2A-KIR+	18.5654	6 mo post-transplant
NKG2A-KIR+	17.9487	Pre-transplant
NKG2A-KIR+	9.9216	Pre-transplant
NKG2A-KIR+	4	6 mo post-transplant
NKG2A-KIR+	5.2875	Pre-transplant
NKG2A-KIR+	8.5207	Pre-transplant
NKG2A-KIR+	13.9275	6 mo post-transplant
NKG2A-KIR+	19.9949	Pre-transplant
NKG2A-KIR+	16.3424	Pre-transplant
NKG2A-KIR+	15.5807	6 mo post-transplant
NKG2A-KIR+	9.3437	Pre-transplant
NKG2A-KIR+	1.5042	Pre-transplant
NKG2A-KIR+	3.1467	Pre-transplant
NKG2A-KIR+	7.5472	Pre-transplant
NKG2A-KIR+	3.8017	6 mo post-transplant
NKG2A-KIR+	12.2963	Pre-transplant
NKG2A-KIR+	6.5502	6 mo post-transplant
NKG2A-KIR+	22.0339	12-18 mo post-transplant
NKG2A-KIR+	17.3642	Pre-transplant
NKG2A-KIR+	4.4142	12-18 mo post-transplant
NKG2A-KIR+	24.8242	Pre-transplant
NKG2A-KIR+	15.0522	6 mo post-transplant
NKG2A-KIR+	6.7636	Pre-transplant
NKG2A-KIR+	5.2991	12-18 mo post-transplant
NKG2A-KIR+	15.3648	Pre-transplant
NKG2A-KIR+	29.058	12-18 mo post-transplant
NKG2A-KIR+	14.824	6 mo post-transplant
NKG2A-KIR+	13.7085	Pre-transplant
NKG2A-KIR+	19.3768	Pre-transplant
NKG2A-KIR+	9.4701	Pre-transplant
NKG2A-KIR+	15.2888	12-18 mo post-transplant
NKG2A-KIR+	20.2485	Pre-transplant
NKG2A-KIR+	9.1308	Pre-transplant
NKG2A-KIR+	13.9241	Pre-transplant
NKG2A-KIR+	29.2479	Pre-transplant
NKG2A-KIR+	15.0922	12-18 mo post-transplant
NKG2A-KIR+	25.9366	Pre-transplant
NKG2A-KIR+	13.1579	6 mo post-transplant
NKG2A-KIR+	4.6377	12-18 mo post-transplant
NKG2A-KIR+	11.2759	Pre-transplant
NKG2A-KIR+	10.5418	Pre-transplant
NKG2A-KIR+	29.0689	Pre-transplant
NKG2A-KIR+	3.6179	12-18 mo post-transplant
NKG2A-KIR+	4.8944	Pre-transplant
NKG2A-KIR+	21.5295	Pre-transplant
NKG2A-KIR+	13.9601	6 mo post-transplant
NKG2A-KIR+	8.9522	Pre-transplant
NKG2A-KIR+	6.9515	Pre-transplant
NKG2A-KIR+	3.2643	Pre-transplant
NKG2A-KIR+	4.5977	6 mo post-transplant
NKG2A-KIR+	0.8529	Pre-transplant
NKG2A-KIR+	5.0436	6 mo post-transplant
NKG2A-KIR+	3.6882	Pre-transplant
NKG2A-KIR+	8.6667	6 mo post-transplant
NKG2A-KIR+	4.239	6 mo post-transplant
NKG2A-KIR+	1.2681	Pre-transplant
NKG2A-KIR+	14.9557	Pre-transplant
NKG2A-KIR+	7.6104	Pre-transplant
NKG2A-KIR+	2.1161	Pre-transplant
NKG2A-KIR+	7.226	12-18 mo post-transplant
NKG2A-KIR+	7.436	Pre-transplant
NKG2A-KIR+	15.1427	Pre-transplant
NKG2A-KIR+	36.9082	Pre-transplant
NKG2A-KIR+	3.1425	Pre-transplant
NKG2A-KIR+	5.9497	12-18 mo post-transplant
NKG2A-KIR+	15.0805	Pre-transplant
NKG2A-KIR+	7.1282	Pre-transplant
NKG2A-KIR+	9.5631	Pre-transplant
NKG2A-KIR+	13.1974	Pre-transplant
NKG2A-KIR+	26.5945	Pre-transplant
NKG2A-KIR+	17.298	12-18 mo post-transplant
NKG2A-KIR+	18.6049	Pre-transplant
NKG2A-KIR+	11.7005	Pre-transplant
NKG2A-KIR+	1.3158	Pre-transplant
NKG2A-KIR+	2.7618	Pre-transplant
NKG2A-KIR+	5.2822	12-18 mo post-transplant
NKG2A-KIR+	3.1934	Pre-transplant
NKG2A-KIR+	3.8462	12-18 mo post-transplant
NKG2A-KIR+	11.2971	12-18 mo post-transplant
NKG2A-KIR+	15.1366	Pre-transplant
NKG2A-KIR+	6.5904	Pre-transplant
NKG2A-KIR+	5.7894	Pre-transplant
NKG2A-KIR+	6.16	12-18 mo post-transplant
NKG2A-KIR+	5.3834	Pre-transplant
NKG2A-KIR+	6.25	Pre-transplant
NKG2A-KIR+	4.7346	6 mo post-transplant
NKG2A-KIR+	5.0761	6 mo post-transplant
NKG2A-KIR+	9.5492	Pre-transplant
NKG2A-KIR+	24.1667	6 mo post-transplant
NKG2A-KIR+	26.0695	Pre-transplant
NKG2A-KIR+	6.0458	Pre-transplant
NKG2A-KIR+	16.7014	Pre-transplant
NKG2A-KIR+	3.3007	Pre-transplant
NKG2A-KIR-	15.7108	12-18 mo post-transplant
NKG2A-KIR-	7.4905	Pre-transplant
NKG2A-KIR-	10.084	Pre-transplant
NKG2A-KIR-	11.0278	Pre-transplant
NKG2A-KIR-	1.8822	12-18 mo post-transplant
NKG2A-KIR-	3.668	Pre-transplant
NKG2A-KIR-	6.8199	Pre-transplant
NKG2A-KIR-	7.6923	12-18 mo post-transplant
NKG2A-KIR-	11.0553	Pre-transplant
NKG2A-KIR-	14.8962	Pre-transplant
NKG2A-KIR-	10.3483	6 mo post-transplant
NKG2A-KIR-	18.8896	Pre-transplant
NKG2A-KIR-	7.4616	Pre-transplant
NKG2A-KIR-	2.5411	6 mo post-transplant
NKG2A-KIR-	2.7429	Pre-transplant
NKG2A-KIR-	4.234	Pre-transplant
NKG2A-KIR-	4.1885	6 mo post-transplant
NKG2A-KIR-	8.7219	Pre-transplant
NKG2A-KIR-	10.7955	Pre-transplant
NKG2A-KIR-	9.0024	6 mo post-transplant
NKG2A-KIR-	9.8469	Pre-transplant
NKG2A-KIR-	1.6673	Pre-transplant
NKG2A-KIR-	2.6469	Pre-transplant
NKG2A-KIR-	8.1081	Pre-transplant
NKG2A-KIR-	6.0274	6 mo post-transplant
NKG2A-KIR-	10.625	Pre-transplant
NKG2A-KIR-	4.2748	6 mo post-transplant
NKG2A-KIR-	14.8541	12-18 mo post-transplant
NKG2A-KIR-	13.1471	Pre-transplant
NKG2A-KIR-	2.3831	12-18 mo post-transplant
NKG2A-KIR-	19.052	Pre-transplant
NKG2A-KIR-	9.8852	6 mo post-transplant
NKG2A-KIR-	6.7308	Pre-transplant
NKG2A-KIR-	6.0383	12-18 mo post-transplant
NKG2A-KIR-	18.4718	Pre-transplant
NKG2A-KIR-	24.5752	12-18 mo post-transplant
NKG2A-KIR-	7.4169	6 mo post-transplant
NKG2A-KIR-	7.7637	Pre-transplant
NKG2A-KIR-	19.0207	Pre-transplant
NKG2A-KIR-	3.6195	Pre-transplant
NKG2A-KIR-	7.0804	12-18 mo post-transplant
NKG2A-KIR-	13.4679	Pre-transplant
NKG2A-KIR-	10.559	Pre-transplant
NKG2A-KIR-	12.9781	Pre-transplant
NKG2A-KIR-	19.5455	Pre-transplant
NKG2A-KIR-	11.3565	12-18 mo post-transplant
NKG2A-KIR-	12.4897	Pre-transplant
NKG2A-KIR-	9.6154	6 mo post-transplant
NKG2A-KIR-	3.0402	12-18 mo post-transplant
NKG2A-KIR-	4.9735	Pre-transplant
NKG2A-KIR-	7.9592	Pre-transplant
NKG2A-KIR-	22.6016	Pre-transplant
NKG2A-KIR-	3.635	12-18 mo post-transplant
NKG2A-KIR-	3.9286	Pre-transplant
NKG2A-KIR-	13.0836	Pre-transplant
NKG2A-KIR-	9.0909	6 mo post-transplant
NKG2A-KIR-	3.675	Pre-transplant
NKG2A-KIR-	5.6911	Pre-transplant
NKG2A-KIR-	1.6129	Pre-transplant
NKG2A-KIR-	2.2504	6 mo post-transplant
NKG2A-KIR-	0	Pre-transplant
NKG2A-KIR-	3.3269	6 mo post-transplant
NKG2A-KIR-	3.1002	Pre-transplant
NKG2A-KIR-	2.7149	6 mo post-transplant
NKG2A-KIR-	6.5359	6 mo post-transplant
NKG2A-KIR-	4.2373	Pre-transplant
NKG2A-KIR-	13.985	Pre-transplant
NKG2A-KIR-	5.8178	Pre-transplant
NKG2A-KIR-	1.6887	Pre-transplant
NKG2A-KIR-	4.2569	12-18 mo post-transplant
NKG2A-KIR-	4.093	Pre-transplant
NKG2A-KIR-	15.0978	Pre-transplant
NKG2A-KIR-	24.5756	Pre-transplant
NKG2A-KIR-	2.432	Pre-transplant
NKG2A-KIR-	3.7655	12-18 mo post-transplant
NKG2A-KIR-	13.5714	Pre-transplant
NKG2A-KIR-	6.4597	Pre-transplant
NKG2A-KIR-	5.1091	Pre-transplant
NKG2A-KIR-	9.7931	Pre-transplant
NKG2A-KIR-	15.2893	Pre-transplant
NKG2A-KIR-	8.5003	12-18 mo post-transplant
NKG2A-KIR-	11.9053	Pre-transplant
NKG2A-KIR-	5.0193	Pre-transplant
NKG2A-KIR-	1.2238	Pre-transplant
NKG2A-KIR-	2.8487	Pre-transplant
NKG2A-KIR-	4.8365	12-18 mo post-transplant
NKG2A-KIR-	2.1255	Pre-transplant
NKG2A-KIR-	3.4527	12-18 mo post-transplant
NKG2A-KIR-	8.5911	12-18 mo post-transplant
NKG2A-KIR-	11.3558	Pre-transplant
NKG2A-KIR-	6.4065	Pre-transplant
NKG2A-KIR-	3.9514	Pre-transplant
NKG2A-KIR-	3.7323	12-18 mo post-transplant
NKG2A-KIR-	2.4319	Pre-transplant
NKG2A-KIR-	4.5139	Pre-transplant
NKG2A-KIR-	3.5714	6 mo post-transplant
NKG2A-KIR-	6.6216	6 mo post-transplant
NKG2A-KIR-	7.163	Pre-transplant
NKG2A-KIR-	9.3426	6 mo post-transplant
NKG2A-KIR-	11.3487	Pre-transplant
NKG2A-KIR-	2.3735	Pre-transplant
NKG2A-KIR-	7.2335	Pre-transplant
NKG2A-KIR-	1.64	Pre-transplant

## Sheet: Fig 3D
Population	delta %CD107a+	Time
NKG2A+KIR+	9.2971	Pre-transplant
NKG2A+KIR+	11.4284	12-18 mo post-transplant
NKG2A+KIR+	16.0842	Pre-transplant
NKG2A+KIR+	10.9462	Pre-transplant
NKG2A+KIR+	7.6363	Pre-transplant
NKG2A+KIR+	3.3491	12-18 mo post-transplant
NKG2A+KIR+	7.1495	Pre-transplant
NKG2A+KIR+	14.5161	Pre-transplant
NKG2A+KIR+	6.3764	12-18 mo post-transplant
NKG2A+KIR+	2.4455	Pre-transplant
NKG2A+KIR+	1.2041	6 mo post-transplant
NKG2A+KIR+	14.1644	Pre-transplant
NKG2A+KIR+	5.2365	Pre-transplant
NKG2A+KIR+	-3.9209	6 mo post-transplant
NKG2A+KIR+	4.7141	Pre-transplant
NKG2A+KIR+	7.5363	Pre-transplant
NKG2A+KIR+	22.978	Pre-transplant
NKG2A+KIR+	16.0741	6 mo post-transplant
NKG2A+KIR+	16.5503	Pre-transplant
NKG2A+KIR+	21.8214	6 mo post-transplant
NKG2A+KIR+	9.1894	Pre-transplant
NKG2A+KIR+	1.4115	Pre-transplant
NKG2A+KIR+	3.5394	Pre-transplant
NKG2A+KIR+	3.613	Pre-transplant
NKG2A+KIR+	-0.0132	6 mo post-transplant
NKG2A+KIR+	11.2157	Pre-transplant
NKG2A+KIR+	7.8824	6 mo post-transplant
NKG2A+KIR+	7.3347	12-18 mo post-transplant
NKG2A+KIR+	11.4295	Pre-transplant
NKG2A+KIR+	2.5935	12-18 mo post-transplant
NKG2A+KIR+	24.8679	Pre-transplant
NKG2A+KIR+	19.0812	6 mo post-transplant
NKG2A+KIR+	3.7215	12-18 mo post-transplant
NKG2A+KIR+	4.2016	Pre-transplant
NKG2A+KIR+	6.3409	Pre-transplant
NKG2A+KIR+	15.636	12-18 mo post-transplant
NKG2A+KIR+	7.6678	Pre-transplant
NKG2A+KIR+	7.5386	6 mo post-transplant
NKG2A+KIR+	19.6543	Pre-transplant
NKG2A+KIR+	5.5305	Pre-transplant
NKG2A+KIR+	7.8894	12-18 mo post-transplant
NKG2A+KIR+	10.6791	Pre-transplant
NKG2A+KIR+	17.3946	Pre-transplant
NKG2A+KIR+	12.6927	Pre-transplant
NKG2A+KIR+	-8.1853	12-18 mo post-transplant
NKG2A+KIR+	15.4382	Pre-transplant
NKG2A+KIR+	15.72	Pre-transplant
NKG2A+KIR+	16.1654	6 mo post-transplant
NKG2A+KIR+	16.3753	Pre-transplant
NKG2A+KIR+	8.1357	12-18 mo post-transplant
NKG2A+KIR+	13.4266	Pre-transplant
NKG2A+KIR+	14.6771	Pre-transplant
NKG2A+KIR+	4.1977	12-18 mo post-transplant
NKG2A+KIR+	2.4128	Pre-transplant
NKG2A+KIR+	21.3837	6 mo post-transplant
NKG2A+KIR+	18.4879	Pre-transplant
NKG2A+KIR+	1.0688	Pre-transplant
NKG2A+KIR+	1.0214	Pre-transplant
NKG2A+KIR+	3.0428	6 mo post-transplant
NKG2A+KIR+	4.3322	Pre-transplant
NKG2A+KIR+	0.3962	Pre-transplant
NKG2A+KIR+	7.755	6 mo post-transplant
NKG2A+KIR+	3.8038	Pre-transplant
NKG2A+KIR+	6.4956	6 mo post-transplant
NKG2A+KIR+	10.0063	6 mo post-transplant
NKG2A+KIR+	6.2447	Pre-transplant
NKG2A+KIR+	13.6455	Pre-transplant
NKG2A+KIR+	4.8165	Pre-transplant
NKG2A+KIR+	-0.0612	Pre-transplant
NKG2A+KIR+	0.337	Pre-transplant
NKG2A+KIR+	9.7634	12-18 mo post-transplant
NKG2A+KIR+	17.8946	Pre-transplant
NKG2A+KIR+	25.7552	Pre-transplant
NKG2A+KIR+	4.6724	Pre-transplant
NKG2A+KIR+	2.5757	12-18 mo post-transplant
NKG2A+KIR+	9.6625	Pre-transplant
NKG2A+KIR+	9.7343	Pre-transplant
NKG2A+KIR+	11.8592	Pre-transplant
NKG2A+KIR+	5.9384	Pre-transplant
NKG2A+KIR+	21.7288	Pre-transplant
NKG2A+KIR+	5.4533	Pre-transplant
NKG2A+KIR+	5.4043	12-18 mo post-transplant
NKG2A+KIR+	15.256	Pre-transplant
NKG2A+KIR+	10.58	Pre-transplant
NKG2A+KIR+	7.2028	12-18 mo post-transplant
NKG2A+KIR+	2.9772	Pre-transplant
NKG2A+KIR+	4.2531	Pre-transplant
NKG2A+KIR+	0.0125	12-18 mo post-transplant
NKG2A+KIR+	16.5595	Pre-transplant
NKG2A+KIR+	12.6333	12-18 mo post-transplant
NKG2A+KIR+	10.0413	Pre-transplant
NKG2A+KIR+	4.595	Pre-transplant
NKG2A+KIR+	2.7845	12-18 mo post-transplant
NKG2A+KIR+	2.5537	Pre-transplant
NKG2A+KIR+	4.4463	6 mo post-transplant
NKG2A+KIR+	6.1987	Pre-transplant
NKG2A+KIR+	-1.8743	6 mo post-transplant
NKG2A+KIR+	6.0914	Pre-transplant
NKG2A+KIR+	14.8548	6 mo post-transplant
NKG2A+KIR+	25.9392	Pre-transplant
NKG2A+KIR+	1.441	Pre-transplant
NKG2A+KIR+	11.417	Pre-transplant
NKG2A+KIR+	6.0527	Pre-transplant
NKG2A+KIR-	5.1404	Pre-transplant
NKG2A+KIR-	9.5622	12-18 mo post-transplant
NKG2A+KIR-	12.6232	Pre-transplant
NKG2A+KIR-	5.7707	Pre-transplant
NKG2A+KIR-	2.9584	Pre-transplant
NKG2A+KIR-	1.8616	12-18 mo post-transplant
NKG2A+KIR-	7.866	Pre-transplant
NKG2A+KIR-	7.1008	Pre-transplant
NKG2A+KIR-	-3.1307	12-18 mo post-transplant
NKG2A+KIR-	-2.6987	Pre-transplant
NKG2A+KIR-	-0.8459	6 mo post-transplant
NKG2A+KIR-	14.3853	Pre-transplant
NKG2A+KIR-	4.966	Pre-transplant
NKG2A+KIR-	-1.0451	6 mo post-transplant
NKG2A+KIR-	3.5437	Pre-transplant
NKG2A+KIR-	6.2292	Pre-transplant
NKG2A+KIR-	26.898	Pre-transplant
NKG2A+KIR-	19.6858	6 mo post-transplant
NKG2A+KIR-	11.0463	Pre-transplant
NKG2A+KIR-	17.2215	6 mo post-transplant
NKG2A+KIR-	8.121	Pre-transplant
NKG2A+KIR-	-0.0252	Pre-transplant
NKG2A+KIR-	2.2032	Pre-transplant
NKG2A+KIR-	3.1134	Pre-transplant
NKG2A+KIR-	3.6365	6 mo post-transplant
NKG2A+KIR-	9.8233	Pre-transplant
NKG2A+KIR-	5.0693	6 mo post-transplant
NKG2A+KIR-	12.4618	12-18 mo post-transplant
NKG2A+KIR-	9.8906	Pre-transplant
NKG2A+KIR-	1.763	12-18 mo post-transplant
NKG2A+KIR-	20.4231	Pre-transplant
NKG2A+KIR-	17.5652	6 mo post-transplant
NKG2A+KIR-	2.5229	12-18 mo post-transplant
NKG2A+KIR-	1.5908	Pre-transplant
NKG2A+KIR-	7.9564	Pre-transplant
NKG2A+KIR-	17.74	12-18 mo post-transplant
NKG2A+KIR-	9.3079	Pre-transplant
NKG2A+KIR-	7.3282	6 mo post-transplant
NKG2A+KIR-	21.3773	Pre-transplant
NKG2A+KIR-	5.334	Pre-transplant
NKG2A+KIR-	0.8632	12-18 mo post-transplant
NKG2A+KIR-	5.6862	Pre-transplant
NKG2A+KIR-	11.0321	Pre-transplant
NKG2A+KIR-	11.3331	Pre-transplant
NKG2A+KIR-	3.0362	12-18 mo post-transplant
NKG2A+KIR-	14.0487	Pre-transplant
NKG2A+KIR-	12.0485	Pre-transplant
NKG2A+KIR-	4.8718	6 mo post-transplant
NKG2A+KIR-	12.6964	Pre-transplant
NKG2A+KIR-	5.0715	12-18 mo post-transplant
NKG2A+KIR-	13.9215	Pre-transplant
NKG2A+KIR-	14.6502	Pre-transplant
NKG2A+KIR-	7.5989	12-18 mo post-transplant
NKG2A+KIR-	1.6572	Pre-transplant
NKG2A+KIR-	9.029	6 mo post-transplant
NKG2A+KIR-	14.7475	Pre-transplant
NKG2A+KIR-	0.5326	Pre-transplant
NKG2A+KIR-	-2.6448	Pre-transplant
NKG2A+KIR-	5.2149	6 mo post-transplant
NKG2A+KIR-	1.9249	Pre-transplant
NKG2A+KIR-	1.7997	Pre-transplant
NKG2A+KIR-	7.5628	6 mo post-transplant
NKG2A+KIR-	1.3227	Pre-transplant
NKG2A+KIR-	2.9634	6 mo post-transplant
NKG2A+KIR-	14.3576	6 mo post-transplant
NKG2A+KIR-	4.6368	Pre-transplant
NKG2A+KIR-	10.437	Pre-transplant
NKG2A+KIR-	2.8024	Pre-transplant
NKG2A+KIR-	-0.8634	Pre-transplant
NKG2A+KIR-	1.8786	Pre-transplant
NKG2A+KIR-	5.2908	12-18 mo post-transplant
NKG2A+KIR-	11.5399	Pre-transplant
NKG2A+KIR-	20.7061	Pre-transplant
NKG2A+KIR-	4.653	Pre-transplant
NKG2A+KIR-	0.5327	12-18 mo post-transplant
NKG2A+KIR-	4.7032	Pre-transplant
NKG2A+KIR-	6.5558	Pre-transplant
NKG2A+KIR-	9.79	Pre-transplant
NKG2A+KIR-	4.453	Pre-transplant
NKG2A+KIR-	17.4671	Pre-transplant
NKG2A+KIR-	3.5992	Pre-transplant
NKG2A+KIR-	1.8258	12-18 mo post-transplant
NKG2A+KIR-	14.9873	Pre-transplant
NKG2A+KIR-	5.3415	Pre-transplant
NKG2A+KIR-	7.2206	12-18 mo post-transplant
NKG2A+KIR-	2.9381	Pre-transplant
NKG2A+KIR-	1.9767	Pre-transplant
NKG2A+KIR-	7.9654	12-18 mo post-transplant
NKG2A+KIR-	11.9399	Pre-transplant
NKG2A+KIR-	12.4173	12-18 mo post-transplant
NKG2A+KIR-	9.5727	Pre-transplant
NKG2A+KIR-	-1.3077	Pre-transplant
NKG2A+KIR-	0.3256	12-18 mo post-transplant
NKG2A+KIR-	2.9809	Pre-transplant
NKG2A+KIR-	5.4466	6 mo post-transplant
NKG2A+KIR-	6.3567	Pre-transplant
NKG2A+KIR-	2.8836	6 mo post-transplant
NKG2A+KIR-	4.5664	Pre-transplant
NKG2A+KIR-	13.9986	6 mo post-transplant
NKG2A+KIR-	19.2385	Pre-transplant
NKG2A+KIR-	2.3824	Pre-transplant
NKG2A+KIR-	7.0709	Pre-transplant
NKG2A+KIR-	2.6683	Pre-transplant
NKG2A-KIR+	10.6645	Pre-transplant
NKG2A-KIR+	16.1331	12-18 mo post-transplant
NKG2A-KIR+	13.6417	Pre-transplant
NKG2A-KIR+	10.3555	Pre-transplant
NKG2A-KIR+	5.9902	Pre-transplant
NKG2A-KIR+	4.1063	12-18 mo post-transplant
NKG2A-KIR+	3.5563	Pre-transplant
NKG2A-KIR+	21.0367	Pre-transplant
NKG2A-KIR+	19.5235	12-18 mo post-transplant
NKG2A-KIR+	13.7177	Pre-transplant
NKG2A-KIR+	9.8826	6 mo post-transplant
NKG2A-KIR+	11.8141	Pre-transplant
NKG2A-KIR+	5.3984	Pre-transplant
NKG2A-KIR+	1.4516	6 mo post-transplant
NKG2A-KIR+	4.0261	Pre-transplant
NKG2A-KIR+	7.0037	Pre-transplant
NKG2A-KIR+	15.2606	Pre-transplant
NKG2A-KIR+	10.5103	6 mo post-transplant
NKG2A-KIR+	11.7649	Pre-transplant
NKG2A-KIR+	7.8221	6 mo post-transplant
NKG2A-KIR+	5.8437	Pre-transplant
NKG2A-KIR+	1.2595	Pre-transplant
NKG2A-KIR+	2.0842	Pre-transplant
NKG2A-KIR+	3.2737	Pre-transplant
NKG2A-KIR+	1.6525	6 mo post-transplant
NKG2A-KIR+	8.5148	Pre-transplant
NKG2A-KIR+	4.9281	6 mo post-transplant
NKG2A-KIR+	19.7612	12-18 mo post-transplant
NKG2A-KIR+	13.9278	Pre-transplant
NKG2A-KIR+	2.4131	12-18 mo post-transplant
NKG2A-KIR+	19.1099	Pre-transplant
NKG2A-KIR+	12.4226	6 mo post-transplant
NKG2A-KIR+	3.8144	12-18 mo post-transplant
NKG2A-KIR+	4.237	Pre-transplant
NKG2A-KIR+	7.6615	Pre-transplant
NKG2A-KIR+	18.5749	12-18 mo post-transplant
NKG2A-KIR+	10.9342	Pre-transplant
NKG2A-KIR+	11.0681	6 mo post-transplant
NKG2A-KIR+	13.6212	Pre-transplant
NKG2A-KIR+	5.2429	Pre-transplant
NKG2A-KIR+	10.7854	12-18 mo post-transplant
NKG2A-KIR+	16.911	Pre-transplant
NKG2A-KIR+	7.5032	Pre-transplant
NKG2A-KIR+	10.9816	Pre-transplant
NKG2A-KIR+	4.5969	12-18 mo post-transplant
NKG2A-KIR+	20.2068	Pre-transplant
NKG2A-KIR+	21.7175	Pre-transplant
NKG2A-KIR+	13.1579	6 mo post-transplant
NKG2A-KIR+	10.0461	Pre-transplant
NKG2A-KIR+	3.5879	12-18 mo post-transplant
NKG2A-KIR+	6.3458	Pre-transplant
NKG2A-KIR+	19.6692	Pre-transplant
NKG2A-KIR+	2.3161	12-18 mo post-transplant
NKG2A-KIR+	1.8668	Pre-transplant
NKG2A-KIR+	8.6969	6 mo post-transplant
NKG2A-KIR+	13.4314	Pre-transplant
NKG2A-KIR+	7.5556	Pre-transplant
NKG2A-KIR+	2.2448	Pre-transplant
NKG2A-KIR+	4.2334	6 mo post-transplant
NKG2A-KIR+	3.0714	Pre-transplant
NKG2A-KIR+	0.8529	Pre-transplant
NKG2A-KIR+	2.7302	6 mo post-transplant
NKG2A-KIR+	2.9755	Pre-transplant
NKG2A-KIR+	7.4515	6 mo post-transplant
NKG2A-KIR+	3.2897	6 mo post-transplant
NKG2A-KIR+	1.0927	Pre-transplant
NKG2A-KIR+	10.647	Pre-transplant
NKG2A-KIR+	6.8089	Pre-transplant
NKG2A-KIR+	1.9738	Pre-transplant
NKG2A-KIR+	6.7938	Pre-transplant
NKG2A-KIR+	6.0286	12-18 mo post-transplant
NKG2A-KIR+	11.8271	Pre-transplant
NKG2A-KIR+	31.3542	Pre-transplant
NKG2A-KIR+	2.792	Pre-transplant
NKG2A-KIR+	3.9038	12-18 mo post-transplant
NKG2A-KIR+	11.6509	Pre-transplant
NKG2A-KIR+	3.4629	Pre-transplant
NKG2A-KIR+	8.1019	Pre-transplant
NKG2A-KIR+	9.3117	Pre-transplant
NKG2A-KIR+	17.5199	Pre-transplant
NKG2A-KIR+	7.9049	Pre-transplant
NKG2A-KIR+	12.1723	12-18 mo post-transplant
NKG2A-KIR+	10.0923	Pre-transplant
NKG2A-KIR+	1.3158	Pre-transplant
NKG2A-KIR+	3.3696	12-18 mo post-transplant
NKG2A-KIR+	2.1642	Pre-transplant
NKG2A-KIR+	2.9111	Pre-transplant
NKG2A-KIR+	3.3185	12-18 mo post-transplant
NKG2A-KIR+	12.5818	Pre-transplant
NKG2A-KIR+	9.2199	12-18 mo post-transplant
NKG2A-KIR+	5.4381	Pre-transplant
NKG2A-KIR+	3.5539	Pre-transplant
NKG2A-KIR+	5.1569	12-18 mo post-transplant
NKG2A-KIR+	4.5885	Pre-transplant
NKG2A-KIR+	3.0417	6 mo post-transplant
NKG2A-KIR+	6.25	Pre-transplant
NKG2A-KIR+	1.2101	6 mo post-transplant
NKG2A-KIR+	6.7074	Pre-transplant
NKG2A-KIR+	21.9769	6 mo post-transplant
NKG2A-KIR+	25.0247	Pre-transplant
NKG2A-KIR+	4.7989	Pre-transplant
NKG2A-KIR+	13.0455	Pre-transplant
NKG2A-KIR+	2.3586	Pre-transplant
NKG2A-KIR-	5.9122	Pre-transplant
NKG2A-KIR-	9.1937	12-18 mo post-transplant
NKG2A-KIR-	8.4263	Pre-transplant
NKG2A-KIR-	8.5617	Pre-transplant
NKG2A-KIR-	1.7753	Pre-transplant
NKG2A-KIR-	0.9113	12-18 mo post-transplant
NKG2A-KIR-	3.7962	Pre-transplant
NKG2A-KIR-	7.5397	Pre-transplant
NKG2A-KIR-	5.3264	12-18 mo post-transplant
NKG2A-KIR-	2.6881	Pre-transplant
NKG2A-KIR-	3.532	6 mo post-transplant
NKG2A-KIR-	11.9979	Pre-transplant
NKG2A-KIR-	4.6207	Pre-transplant
NKG2A-KIR-	1.4951	6 mo post-transplant
NKG2A-KIR-	1.4796	Pre-transplant
NKG2A-KIR-	3.2886	Pre-transplant
NKG2A-KIR-	7.1467	Pre-transplant
NKG2A-KIR-	3.021	6 mo post-transplant
NKG2A-KIR-	5.3901	Pre-transplant
NKG2A-KIR-	6.8611	6 mo post-transplant
NKG2A-KIR-	6.2511	Pre-transplant
NKG2A-KIR-	1.358	Pre-transplant
NKG2A-KIR-	1.6993	Pre-transplant
NKG2A-KIR-	4.1081	Pre-transplant
NKG2A-KIR-	4.0494	6 mo post-transplant
NKG2A-KIR-	4.246	Pre-transplant
NKG2A-KIR-	1.76	6 mo post-transplant
NKG2A-KIR-	14.2462	12-18 mo post-transplant
NKG2A-KIR-	9.8163	Pre-transplant
NKG2A-KIR-	0.8508	12-18 mo post-transplant
NKG2A-KIR-	15.6076	Pre-transplant
NKG2A-KIR-	9.0252	6 mo post-transplant
NKG2A-KIR-	4.1641	12-18 mo post-transplant
NKG2A-KIR-	4.2446	Pre-transplant
NKG2A-KIR-	12.0334	Pre-transplant
NKG2A-KIR-	17.0396	12-18 mo post-transplant
NKG2A-KIR-	5.2844	Pre-transplant
NKG2A-KIR-	4.3379	6 mo post-transplant
NKG2A-KIR-	12.6778	Pre-transplant
NKG2A-KIR-	1.7024	Pre-transplant
NKG2A-KIR-	2.4081	12-18 mo post-transplant
NKG2A-KIR-	6.7536	Pre-transplant
NKG2A-KIR-	7.5903	Pre-transplant
NKG2A-KIR-	8.8448	Pre-transplant
NKG2A-KIR-	8.6292	12-18 mo post-transplant
NKG2A-KIR-	14.4124	Pre-transplant
NKG2A-KIR-	10.2642	Pre-transplant
NKG2A-KIR-	5.171	6 mo post-transplant
NKG2A-KIR-	4.0597	Pre-transplant
NKG2A-KIR-	2.5852	12-18 mo post-transplant
NKG2A-KIR-	4.5734	Pre-transplant
NKG2A-KIR-	14.1773	Pre-transplant
NKG2A-KIR-	2.7563	12-18 mo post-transplant
NKG2A-KIR-	0.0198	Pre-transplant
NKG2A-KIR-	4.3416	6 mo post-transplant
NKG2A-KIR-	7.7124	Pre-transplant
NKG2A-KIR-	2.2368	Pre-transplant
NKG2A-KIR-	1.5749	Pre-transplant
NKG2A-KIR-	0.2182	6 mo post-transplant
NKG2A-KIR-	1.287	Pre-transplant
NKG2A-KIR-	0	Pre-transplant
NKG2A-KIR-	1.7352	6 mo post-transplant
NKG2A-KIR-	2.7658	Pre-transplant
NKG2A-KIR-	1.2691	6 mo post-transplant
NKG2A-KIR-	3.7735	6 mo post-transplant
NKG2A-KIR-	2.8768	Pre-transplant
NKG2A-KIR-	9.287	Pre-transplant
NKG2A-KIR-	5.0048	Pre-transplant
NKG2A-KIR-	1.1381	Pre-transplant
NKG2A-KIR-	3.4705	Pre-transplant
NKG2A-KIR-	2.9871	12-18 mo post-transplant
NKG2A-KIR-	11.0464	Pre-transplant
NKG2A-KIR-	19.9165	Pre-transplant
NKG2A-KIR-	2.0307	Pre-transplant
NKG2A-KIR-	2.2889	12-18 mo post-transplant
NKG2A-KIR-	9.869	Pre-transplant
NKG2A-KIR-	3.8433	Pre-transplant
NKG2A-KIR-	3.598	Pre-transplant
NKG2A-KIR-	5.3492	Pre-transplant
NKG2A-KIR-	9.8098	Pre-transplant
NKG2A-KIR-	4.9585	Pre-transplant
NKG2A-KIR-	4.0495	12-18 mo post-transplant
NKG2A-KIR-	2.1874	Pre-transplant
NKG2A-KIR-	1.2238	Pre-transplant
NKG2A-KIR-	3.223	12-18 mo post-transplant
NKG2A-KIR-	2.3588	Pre-transplant
NKG2A-KIR-	1.7844	Pre-transplant
NKG2A-KIR-	2.1311	12-18 mo post-transplant
NKG2A-KIR-	9.1522	Pre-transplant
NKG2A-KIR-	6.7971	12-18 mo post-transplant
NKG2A-KIR-	4.6958	Pre-transplant
NKG2A-KIR-	2.1996	Pre-transplant
NKG2A-KIR-	2.0909	12-18 mo post-transplant
NKG2A-KIR-	1.332	Pre-transplant
NKG2A-KIR-	2.5921	6 mo post-transplant
NKG2A-KIR-	3.5271	Pre-transplant
NKG2A-KIR-	3.8584	6 mo post-transplant
NKG2A-KIR-	4.5496	Pre-transplant
NKG2A-KIR-	6.3396	6 mo post-transplant
NKG2A-KIR-	10.2584	Pre-transplant
NKG2A-KIR-	1.8539	Pre-transplant
NKG2A-KIR-	2.8832	Pre-transplant
NKG2A-KIR-	0.8622	Pre-transplant

## Sheet: Fig 4A
Activation_marker	Population	Timepoint	P Value	Correlation Coefficient (R)	significance
CD107a	CD56bright	1 year post-transplant	0.682061	-0.0581746	p > 0.05
CD107a	CD56dim	1 year post-transplant	1	0.167327	p > 0.05
CD107a	Total NK Cells	1 year post-transplant	1	0.075311	p > 0.05
CD137	CD56bright	1 year post-transplant	0.85175	-0.0265574	p > 0.05
CD137	CD56dim	1 year post-transplant	1	0.115169	p > 0.05
CD137	Total NK Cells	1 year post-transplant	1	0.0774819	p > 0.05
Granzyme B	CD56bright	1 year post-transplant	0.789716	0.0378895	p > 0.05
Granzyme B	CD56dim	1 year post-transplant	0.357244	-0.272066	p > 0.05
Granzyme B	Total NK Cells	1 year post-transplant	1	-0.153554	p > 0.05
IFNg	CD56bright	1 year post-transplant	0.86006	-0.0250533	p > 0.05
IFNg	CD56dim	1 year post-transplant	1	0.204813	p > 0.05
IFNg	Total NK Cells	1 year post-transplant	1	0.16654	p > 0.05
Ksp37	CD56bright	1 year post-transplant	0.148809	0.203056	p > 0.05
Ksp37	CD56dim	1 year post-transplant	0.0197052	0.406115	p < 0.05
Ksp37	Total NK Cells	1 year post-transplant	0.00693555	0.443514	p < 0.05
Perforin	CD56bright	1 year post-transplant	0.691831	0.0562916	p > 0.05
Perforin	CD56dim	1 year post-transplant	1	-0.155519	p > 0.05
Perforin	Total NK Cells	1 year post-transplant	1	0.0279569	p > 0.05
XCL1	CD56bright	1 year post-transplant	0.667882	0.0609252	p > 0.05
XCL1	CD56dim	1 year post-transplant	0.492518	0.252995	p > 0.05
XCL1	Total NK Cells	1 year post-transplant	0.5062	0.25131	p > 0.05
CD107a	CD56bright	2 years post-transplant	0.666776	-0.0644769	p > 0.05
CD107a	CD56dim	2 years post-transplant	1	0.0270476	p > 0.05
CD107a	Total NK Cells	2 years post-transplant	1	-0.0446735	p > 0.05
CD137	CD56bright	2 years post-transplant	0.910615	0.0168271	p > 0.05
CD137	CD56dim	2 years post-transplant	1	0.00875072	p > 0.05
CD137	Total NK Cells	2 years post-transplant	1	-0.0156706	p > 0.05
Granzyme B	CD56bright	2 years post-transplant	0.536366	0.0924877	p > 0.05
Granzyme B	CD56dim	2 years post-transplant	0.779161	-0.235328	p > 0.05
Granzyme B	Total NK Cells	2 years post-transplant	1	-0.125603	p > 0.05
IFNg	CD56bright	2 years post-transplant	0.189255	-0.194895	p > 0.05
IFNg	CD56dim	2 years post-transplant	1	0.029406	p > 0.05
IFNg	Total NK Cells	2 years post-transplant	1	-0.011077	p > 0.05
Ksp37	CD56bright	2 years post-transplant	0.252675	0.170214	p > 0.05
Ksp37	CD56dim	2 years post-transplant	0.0823831	0.36451	p > 0.05
Ksp37	Total NK Cells	2 years post-transplant	0.0326197	0.405755	p < 0.05
Perforin	CD56bright	2 years post-transplant	0.398359	0.126094	p > 0.05
Perforin	CD56dim	2 years post-transplant	1	-0.122662	p > 0.05
Perforin	Total NK Cells	2 years post-transplant	1	0.0509944	p > 0.05
XCL1	CD56bright	2 years post-transplant	0.704347	0.0568355	p > 0.05
XCL1	CD56dim	2 years post-transplant	1	0.0653393	p > 0.05
XCL1	Total NK Cells	2 years post-transplant	1	0.0809532	p > 0.05
CD107a	CD56bright	5 years post-transplant	0.922861	-0.0129969	p > 0.05
CD107a	CD56dim	5 years post-transplant	1	0.121582	p > 0.05
CD107a	Total NK Cells	5 years post-transplant	1	0.0467673	p > 0.05
CD137	CD56bright	5 years post-transplant	0.833086	-0.0282824	p > 0.05
CD137	CD56dim	5 years post-transplant	1	0.0858735	p > 0.05
CD137	Total NK Cells	5 years post-transplant	1	0.0569402	p > 0.05
Granzyme B	CD56bright	5 years post-transplant	0.911266	-0.0149578	p > 0.05
Granzyme B	CD56dim	5 years post-transplant	0.200409	-0.287531	p > 0.05
Granzyme B	Total NK Cells	5 years post-transplant	1	-0.165898	p > 0.05
IFNg	CD56bright	5 years post-transplant	0.837733	-0.027484	p > 0.05
IFNg	CD56dim	5 years post-transplant	1	0.0263965	p > 0.05
IFNg	Total NK Cells	5 years post-transplant	1	0.0020548	p > 0.05
Ksp37	CD56bright	5 years post-transplant	0.796008	0.0346899	p > 0.05
Ksp37	CD56dim	5 years post-transplant	0.335491	0.260888	p > 0.05
Ksp37	Total NK Cells	5 years post-transplant	0.128898	0.308634	p > 0.05
Perforin	CD56bright	5 years post-transplant	0.922305	0.0130908	p > 0.05
Perforin	CD56dim	5 years post-transplant	0.172352	-0.294906	p > 0.05
Perforin	Total NK Cells	5 years post-transplant	1	-0.0450072	p > 0.05
XCL1	CD56bright	5 years post-transplant	0.585052	0.0731931	p > 0.05
XCL1	CD56dim	5 years post-transplant	1	0.104987	p > 0.05
XCL1	Total NK Cells	5 years post-transplant	1	0.111768	p > 0.05

## Sheet: Fig 4B
%Ksp37 degranulated	1-year eGFR	2-year eGFR	5-year eGFR
0.924211	113.11	105.16	10
0.875221	NA	NA	NA
1.3904	NA	NA	NA
2.81459	50.19	NA	NA
1.74453	71.4	NA	36.73
0.12362	NA	19.09	30.07
1.31162	67.95	54.97	53.09
-0.406833	61.02	65.48	64.58
-1.06296	67.59	81.01	89.91
3.44961	10.58	10.58	NA
0.00252599	NA	72.26	90.35
1.12258	59.43	58.28	NA
-0.845773	54.96	NA	NA
1.28882	NA	53.17	29.65
5.04795	NA	29.5	39.02
1.77327	NA	NA	NA
0.692122	103.74	86.42	61.89
1.70163	77.78	83.35	82.64
-0.814899	75.17	67.02	61.32
2.28402	69.58	82.73	74.77
0.420611	45.86	55.16	52.81
-1.0123	77.25	78.38	119.42
1.67926	49.77	56.96	42.36
-0.866209	62.31	NA	NA
1.52783	44.71	48.12	46.77
0.7942	67.69	NA	10
0.330338	57.67	66.07	NA
0.10027	68.54	70.34	72.38
-1.02505	106.6	95.94	114.76
0.163117	82.06	76.65	74.72
4.1029	55.36	43.96	31.98
-0.63788	49.28	73.03	10
-0.647045	86.1	86.1	72.44
-0.939072	59.6	71.63	NA
1.00693	84.96	83.67	NA
1.56278	103.94	108.08	NA
0.120304	56.17	80.85	59.08
1.89549	79.75	72.63	62.87
-1.13636	NA	NA	44.88
2.74995	NA	NA	NA
1.99185	59.65	NA	NA
-0.0732437	89.33	NA	NA
0.245893	NA	NA	77.77
0.0208352	42.3	NA	NA
2.16017	14.11	NA	NA
-0.0728154	10	10	10
0.173997	NA	NA	NA
5.75565	NA	NA	NA
0.615498	37.15	46.01	61.3
0.279287	NA	NA	NA
0.396016	68.44	75.3	NA
-0.429832	NA	NA	NA
0.355155	NA	NA	NA
0.0685641	68.29	93.64	88.42
-1.64368	62.72	64.26	NA
3.47331	18.02	10	10
0.79355	60.18	76.32	62.44
0.886076	34.66	31.18	16.77
1.32067	56.73	53.65	60.28
-0.192981	43.92	43.18	NA
2.18493	83.6	88.7	NA
0.299788	89.82	93.78	85.33
-1.37871	68.28	74.49	66.61
1.70227	84.72	57.89	NA
1.32681	66.55	58.19	59.91
0.199534	60.68	51.59	42.9
-0.321347	NA	NA	NA
1.66004	58.99	58.99	77.91

## Sheet: Fig 4C
%Ksp37 degranulated	6-month eGFR	2-year eGFR
-1.03618	58.2	68.56
0.843799	40.27	43.98
-3.21665	50.93	50.57
-0.552105	84.12	90.44
2.84609	47.49	51.28
8.41816	53.45	58.96
8.3877	19.63	61.69
-3.85005	50.51	78.96
-1.66667	79.99	99.06
-0.737267	119.44	113.14
1.91942	59.71	77.63
4.94505	47.04	56.36
20	32.08	31.25
8.36364	39.48	40.54
8.92023	30.96	35.32
10	31.76	43.22
0.941607	21.22	10
6.42485	30.34	45.37
-0.636553	49.2	45.55
3.44701	45.14	50.51
0.636641	77.73	99.35
2.38344	29.48	40.43
0.373582	27.02	10
-0.683966	50.42	90.97
3.26025	57.96	53.76

## Sheet: Fig 5A
	healthy subject 1			healthy subject 2			healthy subject 3
K562 only	2.45	2.21	1.97	3.17	2.83	3.38	4.21	3.98	3.81
NKG2A-KIR-	9.22	8.34	7.5	26.91	23.99	21.81	17.94	17.77	20.3
NKG2A-KIR+	16.16	15.21	14.28	34.77	35.27	38.37	38.54	38.61	36.84
NKG2A+KIR-	28.06	27.17	23.92	34.83	33.61	37.51	38.45	37.66	37.71
NKG2A+KIR+	28.2	26.32	26.25	38.58	33.95	39.1	30.76	29.97	31.7

## Sheet: Fig 5B
	healthy subject 1			healthy subject 2			healthy subject 3
Allo-stimulator only	22.26	23.42	22.64	27.17	26.92	33.66	26.28	26.16	28.38
NKG2A-KIR-	40.42	35.72	41.64	49.62	50.95	52.69	34.62	32.82	34.17
NKG2A-KIR+	41.18	41.73	45.46	67.18	63.74	63.69	36.34	35.79	36.98
NKG2A+KIR-	64.45	64.03	68.03	73.58	74.34	73.74	47.54	39.66	44.92
NKG2A+KIR+	59.78	62.45	62.86	71.01	69.74	73.42	27.5	29.14	33.9

[truncated: 15 more sheets: Fig 5C, Fig 5D, Fig 6A, Fig 6B, Fig 6C, Fig 6D, Fig S2B, Fig S2C, Fig S3B, Fig S3C, Fig S4A, Fig S4B, Fig S6A_right, Fig S6B, Fig S6C]
